# Supplementary material for: BNT162b2 mRNA vaccine elicited antibody response in blood and milk of breastfeeding women
Source: Nat Commun. 2021 Oct 28;12:6222. doi: 10.1038/s41467-021-26507-1 (PMC8553805; doi:10.1038/s41467-021-26507-1)
Supplement: Supplementary file 4 — Source Data [file 41467_2021_26507_MOESM4_ESM.zip]

Archive with 173 entries (163 files):
- SourceData/
- SourceData/Figure1_Figure2.xlsx
- SourceData/Figure3a/
- SourceData/Figure3a/A2.csv
- SourceData/Figure3a/CTRL24.csv
- SourceData/Figure3a/CTRL6.csv
- SourceData/Figure3a/M10.csv
- SourceData/Figure3a/M16.csv
- SourceData/Figure3a/MC1.csv
- SourceData/Figure3a/MC10.csv
- SourceData/Figure3a/MC11.csv
- SourceData/Figure3a/MC2.csv
- SourceData/Figure3a/MC3.csv
- SourceData/Figure3a/MC4.csv
- SourceData/Figure3a/MC6.csv
- SourceData/Figure3a/MC7.csv
- SourceData/Figure3a/MC8.csv
- SourceData/Figure3a/MC9.csv
- SourceData/Figure3b.csv
- SourceData/Figure3c.csv
- SourceData/FIgure3d.csv
- SourceData/Supp/
- SourceData/Supp/SFig1/
- SourceData/Supp/SFig1/MC1 RBD IgA Blood.csv
- SourceData/Supp/SFig1/MC1 RBD IgA Milk.csv
- SourceData/Supp/SFig1/MC1 RBD IgG Blood.csv
- SourceData/Supp/SFig1/MC1 RBD IgG Milk.csv
- SourceData/Supp/SFig1/MC1 Spike IgA Blood.csv
- SourceData/Supp/SFig1/MC1 Spike IgA Milk.csv
- SourceData/Supp/SFig1/MC1 Spike IgG Blood.csv
- SourceData/Supp/SFig1/MC1 Spike IgG Milk.csv
- SourceData/Supp/SFig1/MC10 RBD IgA Blood.csv
- SourceData/Supp/SFig1/MC10 RBD IgA Milk.csv
- SourceData/Supp/SFig1/MC10 RBD IgG Blood.csv
- SourceData/Supp/SFig1/MC10 RBD IgG Milk.csv
- SourceData/Supp/SFig1/MC10 Spike IgA Blood.csv
- SourceData/Supp/SFig1/MC10 Spike IgA Milk.csv
- SourceData/Supp/SFig1/MC10 Spike IgG Blood.csv
- SourceData/Supp/SFig1/MC10 Spike IgG Milk.csv
- SourceData/Supp/SFig1/MC11 RBD IgA Blood.csv
- SourceData/Supp/SFig1/MC11 RBD IgA Milk.csv
- SourceData/Supp/SFig1/MC11 RBD IgG Blood.csv
- SourceData/Supp/SFig1/MC11 RBD IgG Milk.csv
- SourceData/Supp/SFig1/MC11 Spike IgA Blood.csv
- SourceData/Supp/SFig1/MC11 Spike IgA Milk.csv
- SourceData/Supp/SFig1/MC11 Spike IgG Blood.csv
- SourceData/Supp/SFig1/MC11 Spike IgG Milk.csv
- SourceData/Supp/SFig1/MC2 RBD IgA Blood.csv
- SourceData/Supp/SFig1/MC2 RBD IgA Milk.csv
- SourceData/Supp/SFig1/MC2 RBD IgG Blood.csv
- SourceData/Supp/SFig1/MC2 RBD IgG Milk.csv
- SourceData/Supp/SFig1/MC2 Spike IgA Blood.csv
- SourceData/Supp/SFig1/MC2 Spike IgA Milk.csv
- SourceData/Supp/SFig1/MC2 Spike IgG Blood.csv
- SourceData/Supp/SFig1/MC2 Spike IgG Milk.csv
- SourceData/Supp/SFig1/MC3 RBD IgA Blood.csv
- SourceData/Supp/SFig1/MC3 RBD IgA Milk.csv
- SourceData/Supp/SFig1/MC3 RBD IgG Blood.csv
- SourceData/Supp/SFig1/MC3 RBD IgG Milk.csv
- SourceData/Supp/SFig1/MC3 Spike IgA Blood.csv
- SourceData/Supp/SFig1/MC3 Spike IgA Milk.csv
- SourceData/Supp/SFig1/MC3 Spike IgG Blood.csv
- SourceData/Supp/SFig1/MC3 Spike IgG Milk.csv
- SourceData/Supp/SFig1/MC4 RBD IgA Blood.csv
- SourceData/Supp/SFig1/MC4 RBD IgA Milk.csv
- SourceData/Supp/SFig1/MC4 RBD IgG Blood.csv
- SourceData/Supp/SFig1/MC4 RBD IgG Milk.csv
- SourceData/Supp/SFig1/MC4 Spike IgA Blood.csv
- SourceData/Supp/SFig1/MC4 Spike IgA Milk.csv
- SourceData/Supp/SFig1/MC4 Spike IgG Blood.csv
- SourceData/Supp/SFig1/MC4 Spike IgG Milk.csv
- SourceData/Supp/SFig1/MC6 RBD IgA Blood.csv
- SourceData/Supp/SFig1/MC6 RBD IgA Milk.csv
- SourceData/Supp/SFig1/MC6 RBD IgG Blood.csv
- SourceData/Supp/SFig1/MC6 RBD IgG Milk.csv
- SourceData/Supp/SFig1/MC6 Spike IgA Blood.csv
- SourceData/Supp/SFig1/MC6 Spike IgA Milk.csv
- SourceData/Supp/SFig1/MC6 Spike IgG Blood.csv
- SourceData/Supp/SFig1/MC6 Spike IgG Milk.csv
- SourceData/Supp/SFig1/MC7 RBD IgA Blood.csv
- SourceData/Supp/SFig1/MC7 RBD IgA Milk.csv
- SourceData/Supp/SFig1/MC7 RBD IgG Blood.csv
- SourceData/Supp/SFig1/MC7 RBD IgG Milk.csv
- SourceData/Supp/SFig1/MC7 Spike IgA Blood.csv
- SourceData/Supp/SFig1/MC7 Spike IgA Milk.csv
- SourceData/Supp/SFig1/MC7 Spike IgG Blood.csv
- SourceData/Supp/SFig1/MC7 Spike IgG Milk.csv
- SourceData/Supp/SFig1/MC8 RBD IgA Blood.csv
- SourceData/Supp/SFig1/MC8 RBD IgA Milk.csv
- SourceData/Supp/SFig1/MC8 RBD IgG Blood.csv
- SourceData/Supp/SFig1/MC8 RBD IgG Milk.csv
- SourceData/Supp/SFig1/MC8 Spike IgA Blood.csv
- SourceData/Supp/SFig1/MC8 Spike IgA Milk.csv
- SourceData/Supp/SFig1/MC8 Spike IgG Blood.csv
- SourceData/Supp/SFig1/MC8 Spike IgG Milk.csv
- SourceData/Supp/SFig1/MC9 RBD IgA Blood.csv
- SourceData/Supp/SFig1/MC9 RBD IgA Milk.csv
- SourceData/Supp/SFig1/MC9 RBD IgG Blood.csv
- SourceData/Supp/SFig1/MC9 RBD IgG Milk.csv
- SourceData/Supp/SFig1/MC9 Spike IgA Blood.csv
- SourceData/Supp/SFig1/MC9 Spike IgA Milk.csv
- SourceData/Supp/SFig1/MC9 Spike IgG Blood.csv
- SourceData/Supp/SFig1/MC9 Spike IgG Milk.csv
- SourceData/Supp/SFig2/
- SourceData/Supp/SFig2/MC1 RBD Blood IgG-IgA.csv
- SourceData/Supp/SFig2/MC1 RBD Milk IgG-IgA.csv
- SourceData/Supp/SFig2/MC1 Spike Blood IgG-IgA.csv
- SourceData/Supp/SFig2/MC1 Spike Milk IgG-IgA.csv
- SourceData/Supp/SFig2/MC10 RBD Blood IgG-IgA.csv
- SourceData/Supp/SFig2/MC10 RBD Milk IgG-IgA.csv
- SourceData/Supp/SFig2/MC10 Spike Blood IgG-IgA.csv
- SourceData/Supp/SFig2/MC10 Spike Milk IgG-IgA.csv
- SourceData/Supp/SFig2/MC11 RBD Blood IgG-IgA.csv
- SourceData/Supp/SFig2/MC11 RBD Milk IgG-IgA.csv
- SourceData/Supp/SFig2/MC11 Spike Blood IgG-IgA.csv
- SourceData/Supp/SFig2/MC11 Spike Milk IgG-IgA.csv
- SourceData/Supp/SFig2/MC2 RBD Blood IgG-IgA.csv
- SourceData/Supp/SFig2/MC2 RBD Milk IgG-IgA.csv
- SourceData/Supp/SFig2/MC2 Spike Blood IgG-IgA.csv
- SourceData/Supp/SFig2/MC2 Spike Milk IgG-IgA.csv
- SourceData/Supp/SFig2/MC3 RBD Blood IgG-IgA.csv
- SourceData/Supp/SFig2/MC3 RBD Milk IgG-IgA.csv
- SourceData/Supp/SFig2/MC3 Spike Blood IgG-IgA.csv
- SourceData/Supp/SFig2/MC3 Spike Milk IgG-IgA.csv
- SourceData/Supp/SFig2/MC4 RBD Blood IgG-IgA.csv
- SourceData/Supp/SFig2/MC4 RBD Milk IgG-IgA.csv
- SourceData/Supp/SFig2/MC4 Spike Blood IgG-IgA.csv
- SourceData/Supp/SFig2/MC4 Spike Milk IgG-IgA.csv
- SourceData/Supp/SFig2/MC6 RBD Blood IgG-IgA.csv
- SourceData/Supp/SFig2/MC6 RBD Milk IgG-IgA.csv
- SourceData/Supp/SFig2/MC6 Spike Blood IgG-IgA.csv
- SourceData/Supp/SFig2/MC6 Spike Milk IgG-IgA.csv
- SourceData/Supp/SFig2/MC7 RBD Blood IgG-IgA.csv
- SourceData/Supp/SFig2/MC7 RBD Milk IgG-IgA.csv
- SourceData/Supp/SFig2/MC7 Spike Blood IgG-IgA.csv
- SourceData/Supp/SFig2/MC7 Spike Milk IgG-IgA.csv
- SourceData/Supp/SFig2/MC8 RBD Blood IgG-IgA.csv
- SourceData/Supp/SFig2/MC8 RBD Milk IgG-IgA.csv
- SourceData/Supp/SFig2/MC8 Spike Blood IgG-IgA.csv
- SourceData/Supp/SFig2/MC8 Spike Milk IgG-IgA.csv
- SourceData/Supp/SFig2/MC9 RBD Blood IgG-IgA.csv
- SourceData/Supp/SFig2/MC9 RBD Milk IgG-IgA.csv
- SourceData/Supp/SFig2/MC9 Spike Blood IgG-IgA.csv
- SourceData/Supp/SFig2/MC9 Spike Milk IgG-IgA.csv
- SourceData/Supp/SFig3/
- SourceData/Supp/SFig3/SFig3a-blood IgG.csv
- SourceData/Supp/SFig3/SFig3a-blood-IgA.csv
- SourceData/Supp/SFig3/SFig3a-Milk IgA.csv
- SourceData/Supp/SFig3/SFig3a-Milk IgG.csv
- SourceData/Supp/SFig3/SFig3b-blood IgA.csv
- SourceData/Supp/SFig3/SFig3b-blood IgG.csv
- SourceData/Supp/SFig3/SFig3b-Milk IgA.csv
- SourceData/Supp/SFig3/SFig3b-Milk IgG.csv
- SourceData/Supp/SFig4/
- SourceData/Supp/SFig4/SFig4a.csv
- SourceData/Supp/SFig4/SFig4b.csv
- SourceData/Supp/SFig4/SFig4c.csv
- SourceData/Supp/SFig5/
- SourceData/Supp/SFig5/All MC RBD IgA Blood.csv
- SourceData/Supp/SFig5/All MC RBD IgA Milk.csv
- SourceData/Supp/SFig5/All MC RBD IgG Blood.csv
- SourceData/Supp/SFig5/All MC RBD IgG Milk.csv
- SourceData/Supp/SFig6/
- SourceData/Supp/SFig6/All MC RBD IgA Blood.csv
- SourceData/Supp/SFig6/All MC RBD IgA Milk.csv
- SourceData/Supp/SFig6/All MC RBD IgG Blood.csv
- SourceData/Supp/SFig6/All MC RBD IgG Milk.csv
- SourceData/Supp/SFig6/All MC Spike IgA Blood.csv
- SourceData/Supp/SFig6/All MC Spike IgA Milk.csv
- SourceData/Supp/SFig6/All MC Spike IgG Blood.csv
- SourceData/Supp/SFig6/All MC Spike IgG Milk.csv
- SourceData/Supp/SFig7/
- SourceData/Supp/SFig7/SFig7.csv
