# Supplementary material for: BNT162b2 mRNA vaccine elicited antibody response in blood and milk of breastfeeding women
Source: Nat Commun. 2021 Oct 28;12:6222. doi: 10.1038/s41467-021-26507-1 (PMC8553805; doi:10.1038/s41467-021-26507-1)
Supplement: Supplementary file 4 — Source Data [file 41467_2021_26507_MOESM4_ESM.zip › SourceData/Figure1_Figure2.xlsx]

## Sheet: Figure1a
Serum IgG (Endpoint titer)								Serum IgA (Endpoint titer)
	1D7	1D14	2D7	2D14	Control				1D7	1D14	2D7	2D14	Control
MC1	145.824	2107.82	6973.09	4041.16	1			MC1	63.886	469.106	396.306	1303.65	44.79
MC2	1	3651.88	14948.6	14572.1	199.881			MC2	125.408	582.849	7445.01	452.08	1
MC3	2109.04	5799.43	12820	16130.9	96.286			MC3	1	430.367	651.812	363.733	1
MC4	45.101	1876.43	36372.4	17654.6	1			MC4	1	1774.05	5300.06	1667.56	49.562
MC6	1	2143.85	8343	6155.7	1			MC6	1	957.69	1671.17	1695.88	1
MC7	53.4303	1502.08	18308.3	10868.3	1			MC7	1	1	515.583	353.842	1
MC8	96.3716	1224.51	7185.97	12191.8	21.907			MC8	1	458.356	701.925	618.002	20.15
MC9	368.262	5167.65	24355.7	29804.9	114.266			MC9	39.9574	531.712	2752.86	1702.19	73.47
MC10	103.038	407.637	4078.81	3302.99	2.93576			MC10	1	1	350.997	185.61	1
MC11	92.1244	494.054	23222.2	20102.5	126.368			MC11	1	144.47	849.077	257.353	30.063
BreastMilk IgG (Endpoint titer)								BreastMilk IgA (Endpoint titer)
	1D7	1D14	2D7	2D14	Control	TT			1D7	1D14	2D7	2D14	Control	TT
MC1	9.262	20.576	60.201	45.743	1	108.014		MC1	13.1953	20.6708	65.366	48.4215	22.955	52.947
MC2	1	12.7475	102.657	114.269	1	53.3211		MC2	7.52944	40.0601	56.1443	18.5996	3.515	6.45159
MC3	1	9.96137	53.5981	63.5359	1	14.1494		MC3	4.76345	12.0162	15.3157	14.2237	9.673	3.91627
MC4	1.92593	10.93	85.948	141.931	1	43.201		MC4	10.701	130.346	175.588	73.152	1	63.6927
MC6	1	7.75797	45.9716	82.7217	1	19.0969		MC6	5.60059	76.6253	366.409	80.8151	13.9062	13.0027
MC7	1	8.01651	33.4396	22.2025	1.07439	8.69285		MC7	14.9559	24.3362	37.0087	22.3126	2.75308	7.6028
MC8	1	3.59631	14.4115	19.9449	1	36.795		MC8	6.03596	35.8515	79.8537	26.4309	1	3.85341
MC9	1.92669	13.4907	75.4743	83.3689	1	56.828		MC9	5.55597	13.4391	30.9271	20.6617	5.79286	2.94839
MC10	1	2.17148	13.4338	20.7669	1	52.2728		MC10	6.9989	11.2328	20.9088	21.6685	17.573	19.8455
MC11	1.47489	5.90064	103.644	66.0991	3.711	114.462		MC11	14.2577	42.6647	80.526	22.6859	5.331	11.2715

## Sheet: Figure1b
Serum IgG (Endpoint titer)							Serum IgA (Endpoint titer)
	1D7	1D14	2D7	2D14				1D7	1D14	2D7	2D14
MC1	145.824	2107.82	6973.09	4041.16			MC1	63.886	469.106	396.306	1303.65
MC2	1	3651.88	14948.6	14572.1			MC2	125.408	582.849	7445.01	452.08
MC3	2109.04	5799.43	12820	16130.9			MC3	1	430.367	651.812	363.733
MC4	45.101	1876.43	36372.4	17654.6			MC4	1	1774.05	5300.06	1667.56
MC6	1	2143.85	8343	6155.7			MC6	1	957.69	1671.17	1695.88
MC7	53.4303	1502.08	18308.3	10868.3			MC7	1	1	515.583	353.842
MC8	96.3716	1224.51	7185.97	12191.8			MC8	1	458.356	701.925	618.002
MC9	368.262	5167.65	24355.7	29804.9			MC9	39.9574	531.712	2752.86	1702.19
MC10	103.038	407.637	4078.81	3302.99			MC10	1	1	350.997	185.61
MC11	92.1244	494.054	23222.2	20102.5			MC11	1	144.47	849.077	257.353
BreastMilk IgG (Endpoint titer)							BreastMilk IgA (Endpoint titer)
	1D7	1D14	2D7	2D14				1D7	1D14	2D7	2D14
MC1	9.262	20.576	60.201	45.743			MC1	13.1953	20.6708	65.366	48.4215
MC2	1	12.7475	102.657	114.269			MC2	7.52944	40.0601	56.1443	18.5996
MC3	1	9.96137	53.5981	63.5359			MC3	4.76345	12.0162	15.3157	14.2237
MC4	1.92593	10.93	85.948	141.931			MC4	10.701	130.346	175.588	73.152
MC6	1	7.75797	45.9716	82.7217			MC6	5.60059	76.6253	366.409	80.8151
MC7	1	8.01651	33.4396	22.2025			MC7	14.9559	24.3362	37.0087	22.3126
MC8	1	3.59631	14.4115	19.9449			MC8	6.03596	35.8515	79.8537	26.4309
MC9	1.92669	13.4907	75.4743	83.3689			MC9	5.55597	13.4391	30.9271	20.6617
MC10	1	2.17148	13.4338	20.7669			MC10	6.9989	11.2328	20.9088	21.6685
MC11	1.47489	5.90064	103.644	66.0991			MC11	14.2577	42.6647	80.526	22.6859

## Sheet: Figure2
Serum IgG (Fold Change)						Serum IgA (Fold Change)
	1D7/1D7	1D14/1D7	2D7/1D7	2D14/1D7			1D7/1D7	1D14/1D7	2D7/1D7	2D14/1D7
MC1	1	14.4546	47.8186	27.7126		MC1	1	7.34286	6.20333	20.4059
MC2	1	3651.88	14948.6	14572.1		MC2	1	4.64764	59.3664	50
MC3	1	2.7498	6.0786	7.64845		MC3	1	430.367	651.812	3.60488
MC4	1	41.6051	806.465	391.445		MC4	1	1774.05	5300.06	1667.56
MC6	1	2143.85	8343	6155.7		MC6	1	957.69	1671.17	1695.88
MC7	1	28.1129	342.657	203.411		MC7	1	1	515.583	353.842
MC8	1	12.7061	74.5653	126.508		MC8	1	458.356	701.925	618.002
MC9	1	14.0325	66.137	80.934		MC9	1	13.307	68.8951	42.6001
MC10	1	3.95619	39.5857	32.0562		MC10	1	1	350.997	185.61
MC11	1	5.3629	252.074	218.211		MC11	1	144.47	849.077	257.353
BreastMilk IgG (Fold Change)						BreastMilk IgA (Fold Change)
	1D7/1D7	1D14/1D7	2D7/1D7	2D14/1D7			1D7/1D7	1D14/1D7	2D7/1D7	2D14/1D7
MC1	1	2.22155	6.49978	4.93878		MC1	1	1.56652	4.95372	3.66959
MC2	1	13.0054	104.733	116.581		MC2	1	5.32046	7.45664	2.47025
MC3	1	9.96137	53.5981	63.5359		MC3	1	2.52257	3.21526	2.986
MC4	1	5.67518	33.5671	73.6948		MC4	1	12.1807	16.4086	6.836
MC6	1	7.75797	45.9716	82.7217		MC6	1	13.6817	65.4233	14.4298
MC7	1	8.01651	33.4396	22.2025		MC7	1	1.6272	2.47453	1.49189
MC8	1	3.59631	14.4115	19.9449		MC8	1	5.93966	13.2296	4.37891
MC9	1	7.00201	39.1731	43.2706		MC9	1	2.41886	5.56646	3.71882
MC10	1	2.17148	13.4338	20.7669		MC10	1	1.60494	2.98745	3.09599
MC11	1	4.00075	70.2724	44.8164		MC11	1	2.99241	5.64791	1.59114
