# Supplementary material for: BNT162b2 mRNA vaccine elicited antibody response in blood and milk of breastfeeding women
Source: Nat Commun. 2021 Oct 28;12:6222. doi: 10.1038/s41467-021-26507-1 (PMC8553805; doi:10.1038/s41467-021-26507-1)
Supplement: Supplementary file 4 — Source Data [file 41467_2021_26507_MOESM4_ESM.zip › SourceData/Figure3a/A2.csv]

Recipocal Dilution	A2	A2	A2
2	34.9067	42.91987	30.29638
4	21.18551	40.06586	45.00549
8	15.91658	18.22173	10.20856
16	24.25906	17.45335	22.28321
32	26.56422	26.12514	32.16246
64	22.50274	22.72228	21.9539
128	5.817783	-2.96378	6.36663
256	-2.63447	-1.31723	3.951701
