# Supplementary material for: BNT162b2 mRNA vaccine elicited antibody response in blood and milk of breastfeeding women
Source: Nat Commun. 2021 Oct 28;12:6222. doi: 10.1038/s41467-021-26507-1 (PMC8553805; doi:10.1038/s41467-021-26507-1)
Supplement: Supplementary file 4 — Source Data [file 41467_2021_26507_MOESM4_ESM.zip › SourceData/Figure3a/CTRL24.csv]

Recipocal Dilution	CTRL24	CTRL24	CTRL24
2	89.677559	91.6901104	83.6182644
4	27.2668254	51.092837	44.038087
8	16.2086129	45.4014283	37.0049773
16	49.4265311	43.0426315	29.3010171
32	20.9262064	29.2793768	15.8623675
64	27.2884657	29.9718676	7.48755681
128	6.49210128	-1.2334992	1.44990262
256	-27.050422	8.48301233	18.5674097
