# Supplementary material for: BNT162b2 mRNA vaccine elicited antibody response in blood and milk of breastfeeding women
Source: Nat Commun. 2021 Oct 28;12:6222. doi: 10.1038/s41467-021-26507-1 (PMC8553805; doi:10.1038/s41467-021-26507-1)
Supplement: Supplementary file 4 — Source Data [file 41467_2021_26507_MOESM4_ESM.zip › SourceData/Figure3a/CTRL6.csv]

Recipocal Dilution	CTRL6	CTRL6	CTRL6
2		52.282374	51.2324075
4	4.14029339	19.7334128	14.1708243
8	20.0908482	12.4506665	24.223695
16	12.1155708	30.8362499	13.4782932
32	21.8333457	21.0961352	4.4977288
64	-0.6850845	-3.4552089	12.0932311
128	21.4535706	-2.4275821	-4.8402711
256	7.62528855	-11.765582	4.14029339
