# Supplementary material for: BNT162b2 mRNA vaccine elicited antibody response in blood and milk of breastfeeding women
Source: Nat Commun. 2021 Oct 28;12:6222. doi: 10.1038/s41467-021-26507-1 (PMC8553805; doi:10.1038/s41467-021-26507-1)
Supplement: Supplementary file 4 — Source Data [file 41467_2021_26507_MOESM4_ESM.zip › SourceData/Figure3a/M10.csv]

Recipocal Dilution	M10	M10	M10
2	41.37931	46.00985	30.24631
4	62.06897	54.28571	34.87685
8	25.12315	22.06897	-4.33498
16	25.91133	10.93596	-8.47291
32	25.3202	20.98522	12.9064
64	27.68473	24.63054	6.305419
128	26.79803	17.14286	-12.4138
256	0.197044	7.684729	-7.88177
