# Supplementary material for: BNT162b2 mRNA vaccine elicited antibody response in blood and milk of breastfeeding women
Source: Nat Commun. 2021 Oct 28;12:6222. doi: 10.1038/s41467-021-26507-1 (PMC8553805; doi:10.1038/s41467-021-26507-1)
Supplement: Supplementary file 4 — Source Data [file 41467_2021_26507_MOESM4_ESM.zip › SourceData/Figure3a/M16.csv]

Recipocal Dilution	M16	M16	M16
2	11.90893		5.166375
4	29.0718	25.91944	18.30123
8	35.98949	29.77233	27.32049
16	43.52014	37.74081	26.09457
32	38.17863	38.35377	36.86515
64	46.6725	45.62172	20.6655
128	31.17338	28.63398
256	-1.13835	1.138354
