# Supplementary material for: BNT162b2 mRNA vaccine elicited antibody response in blood and milk of breastfeeding women
Source: Nat Commun. 2021 Oct 28;12:6222. doi: 10.1038/s41467-021-26507-1 (PMC8553805; doi:10.1038/s41467-021-26507-1)
Supplement: Supplementary file 4 — Source Data [file 41467_2021_26507_MOESM4_ESM.zip › SourceData/Figure3a/MC1.csv]

Recipocal Dilution	MC1	MC1	MC1
2	78.51942	78.20735	89.90985
4	81.74411	87.46533	64.73648
8	46.68863	58.07906	43.61997
16	36.49445	42.83981	48.40499
32	47.72885	46.22053	40.86338
64	31.44938	37.01456	36.91054
128	25.83218	11.8932	30.56519
256		6.744105	10.07282
