# Supplementary material for: BNT162b2 mRNA vaccine elicited antibody response in blood and milk of breastfeeding women
Source: Nat Commun. 2021 Oct 28;12:6222. doi: 10.1038/s41467-021-26507-1 (PMC8553805; doi:10.1038/s41467-021-26507-1)
Supplement: Supplementary file 4 — Source Data [file 41467_2021_26507_MOESM4_ESM.zip › SourceData/Figure3a/MC10.csv]

Recipocal Dilution	MC10	MC10	MC10
2	66.5788086	69.0300474	63.7322088
4	26.9372694	36.7422246	44.095941
8	21.2177122	24.0643121	33.0785451
16	34.7127043	26.9636268	38.8244597
32	40.4322615	42.8835003	34.3173432
64	22.4565103	13.8903532	38.8244597
128	-12.256194	7.32735899	-6.9583553
256	0
