# Supplementary material for: BNT162b2 mRNA vaccine elicited antibody response in blood and milk of breastfeeding women
Source: Nat Commun. 2021 Oct 28;12:6222. doi: 10.1038/s41467-021-26507-1 (PMC8553805; doi:10.1038/s41467-021-26507-1)
Supplement: Supplementary file 4 — Source Data [file 41467_2021_26507_MOESM4_ESM.zip › SourceData/Figure3a/MC11.csv]

Recipocal Dilution	MC11	MC11	MC11
2	90.7362704	93.5425468	97.7368739
4	71.5449608	76.7048884	79.0585395
8	50.030175	52.8364514	56.6083283
16	39.2878696	43.964997	62.2208811
32	27.5799638	29.933615	6.54797827
64	18.2257091	8.87145444	-4.6771273
128	7.93602897	23.8382619	12.6131563
256		0
