# Supplementary material for: BNT162b2 mRNA vaccine elicited antibody response in blood and milk of breastfeeding women
Source: Nat Commun. 2021 Oct 28;12:6222. doi: 10.1038/s41467-021-26507-1 (PMC8553805; doi:10.1038/s41467-021-26507-1)
Supplement: Supplementary file 4 — Source Data [file 41467_2021_26507_MOESM4_ESM.zip › SourceData/Figure3a/MC2.csv]

Recipocal Dilution	MC2	MC2	MC2
2
4
8	82.4818874	85.9372097	93.4237414
16		45.0492291	44.491919
32		30.9492848	9.92011889
64		-1.8762772	-9.0655768
128		-31.209363	4.75571243
256		7.04068363	-7.0406836
