# Supplementary material for: BNT162b2 mRNA vaccine elicited antibody response in blood and milk of breastfeeding women
Source: Nat Commun. 2021 Oct 28;12:6222. doi: 10.1038/s41467-021-26507-1 (PMC8553805; doi:10.1038/s41467-021-26507-1)
Supplement: Supplementary file 4 — Source Data [file 41467_2021_26507_MOESM4_ESM.zip › SourceData/Figure3a/MC3.csv]

Recipocal Dilution	MC3	MC3	MC3
2
4			96.6084046
8	93.5068799	92.7928598	90.7177389
16	83.8229825	88.6649312	85.2063964
32	70.3235403	78.6240238	77.5976199
64	26.7460022	57.1811082	47.8542209
128	-9.2227594	16.3703979	12.5771662
256	-2.3056898	-3.3320937	5.63778356
