# Supplementary material for: BNT162b2 mRNA vaccine elicited antibody response in blood and milk of breastfeeding women
Source: Nat Commun. 2021 Oct 28;12:6222. doi: 10.1038/s41467-021-26507-1 (PMC8553805; doi:10.1038/s41467-021-26507-1)
Supplement: Supplementary file 4 — Source Data [file 41467_2021_26507_MOESM4_ESM.zip › SourceData/Figure3a/MC4.csv]

Recipocal Dilution	MC4	MC4	MC4
2	97.5552969	96.7493508	97.528432
4	80.0931315	84.6601594	88.3943763
8	58.0370735	46.3508552	64.2697233
16	24.2947972	38.4794484	39.2853945
32	-2.7849915	7.63857795	33.8586908
64	-5.2565595	18.8680935	15.9666876
128	8.87436196	11.3996597	14.3010656
256	-13.181696	-6.5192084	19.7009045
