# Supplementary material for: BNT162b2 mRNA vaccine elicited antibody response in blood and milk of breastfeeding women
Source: Nat Commun. 2021 Oct 28;12:6222. doi: 10.1038/s41467-021-26507-1 (PMC8553805; doi:10.1038/s41467-021-26507-1)
Supplement: Supplementary file 4 — Source Data [file 41467_2021_26507_MOESM4_ESM.zip › SourceData/Figure3a/MC6.csv]

Recipocal Dilution	MC6	MC6	MC6
2	88.1000748
4	74.2435582	86.1755586
8	40.9173527	39.4418903	43.9003528
16	36.4588902	50.3795574	21.0627606
32	23.5325564	1.14401796	-13.257778
64	32.994761	37.9343526	30.974019
128	-7.7729071	16.5722228	8.61755586
256	20.5816316	-8.3181867	-12.263445
