# Supplementary material for: BNT162b2 mRNA vaccine elicited antibody response in blood and milk of breastfeeding women
Source: Nat Commun. 2021 Oct 28;12:6222. doi: 10.1038/s41467-021-26507-1 (PMC8553805; doi:10.1038/s41467-021-26507-1)
Supplement: Supplementary file 4 — Source Data [file 41467_2021_26507_MOESM4_ESM.zip › SourceData/Figure3a/MC7.csv]

Recipocal Dilution	MC7	MC7	MC7
2	97.2587008	96.569631	97.2587008
4	83.5671843	89.6040346	90.517801
8	66.1457033	72.8866031	73.3509762
16	32.0217706	39.661457	55.000749
32	15.9934089	32.0217706	32.2464673
64	3.70999151	26.4492935	39.9011335
128	6.96060319	20.1727668	20.8768163
256	8.57841913	-3.9296949	-4.6487242
