# Supplementary material for: BNT162b2 mRNA vaccine elicited antibody response in blood and milk of breastfeeding women
Source: Nat Commun. 2021 Oct 28;12:6222. doi: 10.1038/s41467-021-26507-1 (PMC8553805; doi:10.1038/s41467-021-26507-1)
Supplement: Supplementary file 4 — Source Data [file 41467_2021_26507_MOESM4_ESM.zip › SourceData/Figure3a/MC8.csv]

Recipocal Dilution	MC8	MC8	MC8
2	98.2771677	97.4062855	97.6902688
4	87.1450208	89.2086331	88.6217342
8	81.2760318	80.3862173	79.2124195
16	53.4078001	40.7800076	65.4297615
32	40.1931087	39.3222264	49.2995078
64	38.7353275	35.1950019	47.8227944
128	23.7599394	22.8890572	23.7788716
256	0
