# Supplementary material for: BNT162b2 mRNA vaccine elicited antibody response in blood and milk of breastfeeding women
Source: Nat Commun. 2021 Oct 28;12:6222. doi: 10.1038/s41467-021-26507-1 (PMC8553805; doi:10.1038/s41467-021-26507-1)
Supplement: Supplementary file 4 — Source Data [file 41467_2021_26507_MOESM4_ESM.zip › SourceData/Figure3a/MC9.csv]

Recipocal Dilution	MC9	MC9	MC9
2	74.13588	71.93087	59.95232
4	55.54231	39.57092	37.24672
8	30.39333	24.73182	-7.33015
16	22.52682	8.820024	-2.62217
32	14.06436	12.81287	8.164482
64	28.30751	11.14422	10.01192
128	23.12277	14.7795	15.85221
256	5.423123	-0.53635	-4.88677
