# Supplementary material for: BNT162b2 mRNA vaccine elicited antibody response in blood and milk of breastfeeding women
Source: Nat Commun. 2021 Oct 28;12:6222. doi: 10.1038/s41467-021-26507-1 (PMC8553805; doi:10.1038/s41467-021-26507-1)
Supplement: Supplementary file 4 — Source Data [file 41467_2021_26507_MOESM4_ESM.zip › SourceData/Figure3c.csv]

	IgA	IgA	IgA	IgA	IgA	IgA	IgA	IgA	IgA	IgG	IgG	IgG	IgG	IgG	IgG	IgG	IgG	IgG
ctrl	8.820249	-6.51419	5.043047	-14.4642	-11.7186	3.151674	-16.1836	17.32866	18.44906	12.92209	5.421542	-12.3015	-9.72573	9.323035	6.207889	7.45798	-22.3073	3.002011
MC1	11.3162	15.27089	34.60616							27.3687	24.32917	26.12365
MC2	19.39752	7.616647	27.90593							52.44109	59.62912	43.77111
MC3	-2.08427	-14.1258	11.233							47.6726	56.97267	41.74475
MC4	21.53849	15.35963	34.95005							54.94128	41.65906	46.19064
MC6	7.01762	19.04809	19.91335							55.9595	54.7094	55.9595
MC7	15.01575	8.825795	29.8805							37.76261	33.78046	44.40119
MC8	8.820249	-9.05074	13.12437							33.85607	19.95385	33.07476
MC9	24.38387	24.29513	24.03998							39.86961	38.38261	37.83318
MC10	20.51792	6.845676	17.67809							30.41328	30.88711	42.44541
MC11	42.94818	35.72102	32.88673							58.07154	48.38334	52.83931
