# Supplementary material for: BNT162b2 mRNA vaccine elicited antibody response in blood and milk of breastfeeding women
Source: Nat Commun. 2021 Oct 28;12:6222. doi: 10.1038/s41467-021-26507-1 (PMC8553805; doi:10.1038/s41467-021-26507-1)
Supplement: Supplementary file 4 — Source Data [file 41467_2021_26507_MOESM4_ESM.zip › SourceData/Supp/SFig1/MC1 RBD IgA Blood.csv]

	1D7	1D7	1D14	1D14	2D7	2D7	2D14	2D14	Negative	Negative
100	0.02025	0.02125	0.12425	0.09625	0.209875	0.194875	0.241875	0.242875	0.01925	0.01525
300	0.01025	0.01425	0.04125	0.05325	0.056875	0.081875	0.101875	0.093875	0.01925	0.01825
900	0.01225	0.01425	0.02625	0.02225	0.020875	0.037875	0.046875	0.033875	0.02325	0.01725
2700	0.01125	0.01425	0.01725	0.02025	0.023875	0.020875	0.027875	0.020875	0.01425	0.01725
8100	0.01425	0.00925	0.02125	0.01025	0.012875	0.063875	0.021875	0.012875	0.01325	0.01925
24300	0.01525	0.01925	0.01725	0.01825	0.016875	0.046875	0.024875	0.016875	0.01925	0.01625
72900	0.02425	0.00825	0.02725	0.01725	0.019875	0.020875	0.032875	0.015875	0.01725	0.02125
218700	0.03825	0.01225	0.04325	0.01925	0.009875	0.035875	0.019875	0.013875	-0.04575	0.00625
	0.106137		0.106137		0.087876		0.087876		0.106137
