# Supplementary material for: BNT162b2 mRNA vaccine elicited antibody response in blood and milk of breastfeeding women
Source: Nat Commun. 2021 Oct 28;12:6222. doi: 10.1038/s41467-021-26507-1 (PMC8553805; doi:10.1038/s41467-021-26507-1)
Supplement: Supplementary file 4 — Source Data [file 41467_2021_26507_MOESM4_ESM.zip › SourceData/Supp/SFig1/MC1 RBD IgG Blood.csv]

	1D7	1D7	1D14	1D14	2D7	2D7	2D14	2D14	Negative	Negative
100	0.031438	0.032438	0.141438	0.171438	1.638563	1.690563	1.293563	1.331563	0.019563	0.020563
300	0.013438	0.015438	0.049438	0.044438	1.322563	1.476563	0.616563	0.608563	0.007562	0.005562
900	0.014438	0.006437	0.018438	0.019438	0.518563	0.601563	0.192563	0.166563	0.008562	0.002562
2700	0.004438	0.007437	0.005438	0.011438	0.118563	0.141563	0.038563	0.043563	0.020563	0.000562
8100	0.003438	0.003438	0.008437	0.001437	0.042563	0.054563	0.013563	0.011563	0.004562	0.003562
24300	0.004438	0.002438	0.024438	0.009437	0.014563	0.012563	0.003562	0.009562	0.004562	0.014563
72900	0.006437	0.003438	0.006437	0.005438	0.006562	0.006562	0.001562	0.004562	0.003562	0.003562
218700	0.006437	0.005438	0.036438	0.016438	0.000562	0.002562	0.003562	0.002562	0.008562	0.010563
	0.085299		0.085299		0.067031		0.067031		0.067031
