# Supplementary material for: BNT162b2 mRNA vaccine elicited antibody response in blood and milk of breastfeeding women
Source: Nat Commun. 2021 Oct 28;12:6222. doi: 10.1038/s41467-021-26507-1 (PMC8553805; doi:10.1038/s41467-021-26507-1)
Supplement: Supplementary file 4 — Source Data [file 41467_2021_26507_MOESM4_ESM.zip › SourceData/Supp/SFig1/MC1 Spike IgA Blood.csv]

	1D7	1D7	1D14	1D14	2D7	2D7	2D14	2D14	Negative	Negative
100	0.095563	0.059563	0.233563	0.218563	0.180563	0.176563	0.526563	0.500563	0.057563	0.063563
300	0.056563	0.044563	0.110563	0.103563	0.103563	0.096563	0.216563	0.217563	0.041563	0.040563
900	0.056563	0.040563	0.077563	0.049563	0.047563	0.056563	0.097563	0.099563	0.037563	0.036563
2700	0.053563	0.042563	0.049563	0.037563	0.043563	0.047563	0.080563	0.061563	0.031563	0.030563
8100	0.035563	0.037563	0.050563	0.036563	0.034563	0.028563	0.042563	0.037563	0.023563	0.026563
24300	0.037563	0.030563	0.030563	0.028563	0.029563	0.031563	0.042563	0.051563	0.036563	0.027563
72900	0.027563	0.029563	0.031563	0.037563	0.026563	0.030563	0.026563	0.041563	0.027563	0.025563
218700	0.028563	0.038563	0.028563	0.028563	0.025563	0.030563	0.025563	0.033563	0.027563	0.027563
		0.08477
				0.08477
						0.08477
								0.08477
										0.08477
