# Supplementary material for: BNT162b2 mRNA vaccine elicited antibody response in blood and milk of breastfeeding women
Source: Nat Commun. 2021 Oct 28;12:6222. doi: 10.1038/s41467-021-26507-1 (PMC8553805; doi:10.1038/s41467-021-26507-1)
Supplement: Supplementary file 4 — Source Data [file 41467_2021_26507_MOESM4_ESM.zip › SourceData/Supp/SFig1/MC1 Spike IgA Milk.csv]

	1D7	1D7	1D14	1D14	2D7	2D7	2D14	2D14	Negative	Negative
2	0.446625	0.423625	0.764625	0.746625	1.401625	1.250625	1.211625	1.218625	0.267625	0.279625
6	0.228625	0.238625	0.354625	0.336625	0.846625	0.904625	0.658625	0.667625	0.117625	0.127625
18	0.103625	0.118625	0.163625	0.153625	0.424625	0.421625	0.274625	0.299625	0.065625	0.073625
54	0.046625	0.063625	0.074625	0.059625	0.116625	0.182625	0.113625	0.124625	0.038625	0.035625
162	0.035625	0.048625	0.043625	0.043625	0.068625	0.072625	0.052625	0.051625	0.027625	0.028625
486	0.030625	0.037625	0.046625	0.039625	0.039625	0.035625	0.035625	0.265625	0.023625	0.028625
1458	0.026625	0.045625	0.040625	0.026625	0.033625	0.026625	0.027625	0.032625	0.026625	0.019625
4374	0.028625	0.027625	0.064625	0.030625	0.025625	0.024625	0.030625	0.035625	0.030625	0.082625
		0.135779
				0.135779
						0.135779
								0.135779
										0.135779
