# Supplementary material for: BNT162b2 mRNA vaccine elicited antibody response in blood and milk of breastfeeding women
Source: Nat Commun. 2021 Oct 28;12:6222. doi: 10.1038/s41467-021-26507-1 (PMC8553805; doi:10.1038/s41467-021-26507-1)
Supplement: Supplementary file 4 — Source Data [file 41467_2021_26507_MOESM4_ESM.zip › SourceData/Supp/SFig1/MC1 Spike IgG Blood.csv]

	1D7	1D7	1D14	1D14	2D7	2D7	2D14	2D14	Negative	Negative
100	0.212688	0.203688	1.330688	1.485688	1.588688	2.224688	1.887688	1.898688	0.134688	0.127688
300	0.118688	0.142688	0.722688	0.739688	1.405688	1.734688	1.273688	1.247688	0.123688	0.111688
900	0.096688	0.111688	0.287688	0.306688	0.766688	0.811688	0.570688	0.603688	0.100688	0.090688
2700	0.091688	0.097688	0.171688	0.157688	0.398688	0.403688	0.226688	0.220688	0.095688	0.087688
8100	0.082688	0.094688	0.101688	0.120688	0.187688	0.170688	0.110688	0.110688	0.088688	0.074688
24300	0.079688	0.107688	0.100688	0.091688	0.088688	0.100688	0.087688	0.099688	0.084688	0.077688
72900	0.077688	0.092688	0.089688	0.085688	0.071688	0.069688	0.079688	0.080688	0.084688	0.084688
218700	0.082688	0.081688	0.112688	0.105688	0.080688	0.065688	0.083688	0.093688	0.062688	0.081688
	0.17318
			0.17318
					0.17318
							0.17318
									0.17318
