# Supplementary material for: BNT162b2 mRNA vaccine elicited antibody response in blood and milk of breastfeeding women
Source: Nat Commun. 2021 Oct 28;12:6222. doi: 10.1038/s41467-021-26507-1 (PMC8553805; doi:10.1038/s41467-021-26507-1)
Supplement: Supplementary file 4 — Source Data [file 41467_2021_26507_MOESM4_ESM.zip › SourceData/Supp/SFig1/MC10 RBD IgA Milk.csv]

	1D7	1D7	1D14	1D14	2D7	2D7	2D14	2D14	Negative	Negative
2	0.109188	0.116188	0.240188	0.232188	0.229688	0.229688	0.214688	0.242688	0.169188	0.267188
6	0.048188	0.046188	0.095188	0.090188	0.089688	0.092688	0.090688	0.085688	0.093188	0.149188
18	0.024188	0.017188	0.042188	0.053188	0.059688	0.050688	0.041688	0.044688	0.031188	0.042188
54	0.009187	0.013188	0.021188	0.022188	0.026688	0.026688	0.023688	0.027688	0.020188	0.020188
162	0.008187	0.010188	0.015188	0.015188	0.017688	0.017688	0.020688	0.021688	0.011188	0.010188
486	0.015188	0.010188	0.066188	0.016188	0.020688	0.014688	0.017688	0.020688	0.023188	0.013188
1458	0.006187	0.008187	0.041188	0.019188	0.017688	0.014688	0.016688	0.021688	0.048188	0.028188
4374	0.007187	0.012188	0.012188	0.035188	0.025688	0.016688	0.020688	0.021688	0.087188	0.198188
	0.099319		0.099319		0.067254		0.067254		0.099319
