# Supplementary material for: BNT162b2 mRNA vaccine elicited antibody response in blood and milk of breastfeeding women
Source: Nat Commun. 2021 Oct 28;12:6222. doi: 10.1038/s41467-021-26507-1 (PMC8553805; doi:10.1038/s41467-021-26507-1)
Supplement: Supplementary file 4 — Source Data [file 41467_2021_26507_MOESM4_ESM.zip › SourceData/Supp/SFig1/MC10 RBD IgG Blood.csv]

	1D7	1D7	1D14	1D14	2D7	2D7	2D14	2D14	Negative	Negative
100	0.023125	0.044125	0.400125	0.356125	1.201875	1.088875	1.053875	1.114875	0.016125	0.103125
300	0.012125	0.013125	0.143125	0.111125	1.021875	0.961875	0.754875	0.747875	0.012125	0.017125
900	0.007125	0.006125	0.048125	0.029125	0.424875	0.425875	0.338875	0.335875	0.009125	0.003125
2700	0.008125	0.022125	0.016125	0.010125	0.153875	0.152875	0.097875	0.093875	-0.00088	-0.00188
8100	0.011125	0.048125	0.037125	0.006125	0.045875	0.035875	0.026875	0.028875	0.001125	0.005125
24300	0.047125	0.007125	0.046125	0.010125	0.009875	0.008875	0.007875	0.008875	-0.00188	0.001125
72900	0.004125	0.010125	0.010125	0.009125	0.001875	0.000875	0.000875	0.001875	0.027125	0.000125
218700	0.014125	0.007125	0.012125	0.014125	-0.00013	0.000875	0.004875	-0.00113	0.005125	0.017125
	0.064659		0.064659		0.06886		0.06886		0.064659
