# Supplementary material for: BNT162b2 mRNA vaccine elicited antibody response in blood and milk of breastfeeding women
Source: Nat Commun. 2021 Oct 28;12:6222. doi: 10.1038/s41467-021-26507-1 (PMC8553805; doi:10.1038/s41467-021-26507-1)
Supplement: Supplementary file 4 — Source Data [file 41467_2021_26507_MOESM4_ESM.zip › SourceData/Supp/SFig1/MC10 RBD IgG Milk.csv]

	1D7	1D7	1D14	1D14	2D7	2D7	2D14	2D14	Negative	Negative
2	0.023313	0.021313	0.052313	0.054313	0.266125	0.300125	0.511125	0.442125	0.021313	0.020313
6	0.007313	0.009312	0.016313	0.026313	0.134125	0.134125	0.211125	0.161125	0.020313	0.015313
18	0.005313	0.004313	0.018313	0.014313	0.044125	0.039125	0.063125	0.064125	0.012313	0.009312
54	0.005313	0.006313	0.014313	0.011313	0.015125	0.018125	0.025125	0.023125	0.025313	0.016313
162	0.006313	0.003313	0.013313	0.008313	0.008125	0.013125	0.012125	0.012125	0.007313	0.018313
486	0.005313	0.006313	0.010313	0.008313	0.006125	0.006125	0.013125	0.014125	0.006313	0.009312
1458	0.005313	0.010313	0.010313	0.013313	0.005125	0.010125	0.008125	0.009125	0.010313	0.009312
4374	0.009312	0.007313	0.014313	0.010313	0.007125	0.007125	0.006125	0.008125	0.007313	0.012313
	0.061609		0.061609		0.081302		0.081302		0.061609
