# Supplementary material for: BNT162b2 mRNA vaccine elicited antibody response in blood and milk of breastfeeding women
Source: Nat Commun. 2021 Oct 28;12:6222. doi: 10.1038/s41467-021-26507-1 (PMC8553805; doi:10.1038/s41467-021-26507-1)
Supplement: Supplementary file 4 — Source Data [file 41467_2021_26507_MOESM4_ESM.zip › SourceData/Supp/SFig1/MC10 Spike IgA Blood.csv]

	1D7	1D7	1D14	1D14	2D7	2D7	2D14	2D14	Negative	Negative
100	0.020875	0.019875	0.048875	0.048875	0.192875	0.197875	0.115875	0.091875	0.075875	0.055875
300	0.017875	0.054875	0.026875	0.045875	0.083875	0.082875	0.066875	0.052875	0.042875	0.042875
900	0.015875	0.010875	0.023875	0.025875	0.036875	0.049875	0.030875	0.032875	0.021875	0.032875
2700	0.011875	0.016875	0.017875	0.028875	0.021875	0.025875	0.042875	0.089875	0.025875	0.029875
8100	0.014875	0.013875	0.021875	0.015875	0.018875	0.020875	0.018875	0.030875	0.023875	0.025875
24300	0.014875	0.011875	0.020875	0.022875	0.017875	0.020875	0.037875	0.035875	0.024875	0.037875
72900	0.012875	0.022875	0.016875	0.022875	0.019875	0.023875	0.025875	0.038875	0.020875	0.021875
218700	0.013875	0.015875	0.018875	0.020875	0.022875	0.024875	0.029875	0.022875	0.020875	0.019875
	0.07475		0.07475		0.07475		0.07475		0.07475
