# Supplementary material for: BNT162b2 mRNA vaccine elicited antibody response in blood and milk of breastfeeding women
Source: Nat Commun. 2021 Oct 28;12:6222. doi: 10.1038/s41467-021-26507-1 (PMC8553805; doi:10.1038/s41467-021-26507-1)
Supplement: Supplementary file 4 — Source Data [file 41467_2021_26507_MOESM4_ESM.zip › SourceData/Supp/SFig1/MC10 Spike IgG Blood.csv]

	1D7	1D7	1D14	1D14	2D7	2D7	2D14	2D14	Negative	Negative
100	0.059063	0.124063	0.329063	0.340063	1.562063	1.457063	1.431063	1.324063	0.043063	0.042063
300	0.031063	0.024063	0.122063	0.095063	0.918063	0.873063	0.760063	0.689063	0.025063	0.027063
900	0.025063	0.012063	0.041063	0.068063	0.354063	0.359063	0.305063	0.268063	0.017063	0.026063
2700	0.011063	0.028063	0.039063	0.029063	0.144063	0.133063	0.106063	0.104063	0.022063	0.018063
8100	0.011063	0.011063	0.015063	0.015063	0.049063	0.047063	0.039063	0.037063	0.015063	0.017063
24300	0.028063	0.091063	0.014063	0.015063	0.025063	0.025063	0.023063	0.020063	0.016063	0.012063
72900	0.055063	0.048063	0.011063	0.033063	0.018063	0.020063	0.017063	0.019063	0.014063	0.015063
218700	0.029063	0.011063	0.035063	0.016063	0.021063	0.015063	0.015063	0.030063	0.015063	0.012063
	0.086255		0.086255		0.086255		0.086255		0.086255
