# Supplementary material for: BNT162b2 mRNA vaccine elicited antibody response in blood and milk of breastfeeding women
Source: Nat Commun. 2021 Oct 28;12:6222. doi: 10.1038/s41467-021-26507-1 (PMC8553805; doi:10.1038/s41467-021-26507-1)
Supplement: Supplementary file 4 — Source Data [file 41467_2021_26507_MOESM4_ESM.zip › SourceData/Supp/SFig1/MC11 RBD IgA Blood.csv]

	1D7	1D7	1D14	1D14	2D7	2D7	2D14	2D14	Negative	Negative
100	0.007375	0.008375	0.061375	0.063375	0.242313	0.238313	0.134313	0.128313	0.022375	0.012375
300	0.042375	0.092375	0.082375	0.053375	0.090313	0.097313	0.042313	0.045313	0.061375	0.013375
900	0.057375	0.024375	0.061375	0.054375	0.028313	0.034313	0.015313	0.017313	0.009375	0.022375
2700	0.006375	0.019375	0.010375	0.012375	0.012313	0.015313	0.035313	0.009312	0.022375	0.010375
8100	0.007375	0.007375	0.010375	0.015375	0.007312	0.010313	0.007312	0.007312	0.018375	0.031375
24300	0.073375	0.011375	0.010375	0.029375	0.007312	0.009312	0.010313	0.013313	0.009375	0.013375
72900	0.016375	0.010375	0.007375	0.010375	0.008312	0.006312	0.009312	0.020313	0.009375	0.022375
218700	0.044375	0.031375	0.008375	0.007375	0.010313	0.010313	0.010313	0.014313	0.006375	0.004375
	0.108759		0.108759		0.061775		0.061775		0.108759
