# Supplementary material for: BNT162b2 mRNA vaccine elicited antibody response in blood and milk of breastfeeding women
Source: Nat Commun. 2021 Oct 28;12:6222. doi: 10.1038/s41467-021-26507-1 (PMC8553805; doi:10.1038/s41467-021-26507-1)
Supplement: Supplementary file 4 — Source Data [file 41467_2021_26507_MOESM4_ESM.zip › SourceData/Supp/SFig1/MC11 Spike IgA Blood.csv]

	1D7	1D7	1D14	1D14	2D7	2D7	2D14	2D14	Negative	Negative
100	0.018625	0.025625	0.121625	0.099625	0.299625	0.267625	0.119625	0.165625	0.073625	0.099625
300	0.022625	0.018625	0.042625	0.047625	0.167625	0.151625	0.072625	0.079625	0.052625	0.044625
900	0.011625	0.008625	0.027625	0.027625	0.079625	0.078625	0.035625	0.044625	0.056625	0.049625
2700	0.004625	0.005625	0.022625	0.013625	0.038625	0.035625	0.025625	0.030625	0.024625	0.028625
8100	0.006625	0.008625	0.030625	0.014625	0.020625	0.024625	0.028625	0.031625	0.059625	0.047625
24300	0.029625	0.007625	0.009625	0.021625	0.017625	0.024625	0.031625	0.019625	0.043625	0.037625
72900	0.019625	0.013625	0.008625	0.012625	0.016625	0.013625	0.019625	0.013625	0.010625	0.009625
218700	0.010625	0.030625	0.009625	0.014625	0.013625	0.008625	0.015625	0.012625	0.012625	0.010625
	0.081268		0.081268		0.081268		0.081268		0.081268
