# Supplementary material for: BNT162b2 mRNA vaccine elicited antibody response in blood and milk of breastfeeding women
Source: Nat Commun. 2021 Oct 28;12:6222. doi: 10.1038/s41467-021-26507-1 (PMC8553805; doi:10.1038/s41467-021-26507-1)
Supplement: Supplementary file 4 — Source Data [file 41467_2021_26507_MOESM4_ESM.zip › SourceData/Supp/SFig1/MC11 Spike IgG Blood.csv]

	1D7	1D7	1D14	1D14	2D7	2D7	2D14	2D14	Negative	Negative
100	0.072375	0.064375	0.310375	0.310375	1.853375	1.927375	1.909375	1.757375	0.066375	0.082375
300	0.030375	0.028375	0.121375	0.100375	1.420375	1.269375	1.360375	1.133375	0.029375	0.046375
900	0.014375	0.012375	0.042375	0.047375	0.847375	0.698375	0.767375	0.700375	0.018375	0.012375
2700	0.004375	0.006375	0.019375	0.022375	0.397375	0.383375	0.311375	0.292375	0.011375	0.010375
8100	0.009375	0.006375	0.008375	0.012375	0.164375	0.145375	0.183375	0.133375	0.010375	0.010375
24300	0.006375	0.009375	0.009375	0.007375	0.064375	0.067375	0.070375	0.052375	0.009375	0.015375
72900	0.006375	0.008375	0.007375	0.010375	0.029375	0.027375	0.026375	0.028375	0.011375	0.011375
218700	0.007375	0.006375	0.021375	0.007375	0.014375	0.020375	0.015375	0.014375	0.012375	0.010375
	0.071415		0.071415		0.071415		0.071415		0.071415
