# Supplementary material for: BNT162b2 mRNA vaccine elicited antibody response in blood and milk of breastfeeding women
Source: Nat Commun. 2021 Oct 28;12:6222. doi: 10.1038/s41467-021-26507-1 (PMC8553805; doi:10.1038/s41467-021-26507-1)
Supplement: Supplementary file 4 — Source Data [file 41467_2021_26507_MOESM4_ESM.zip › SourceData/Supp/SFig1/MC11 Spike IgG Milk.csv]

	1D7	1D7	1D14	1D14	2D7	2D7	2D14	2D14	Negative	Negative
2	0.058563	0.060563	0.140563	0.128563	1.102563	0.982563	1.026563	0.956563	0.039563	0.034563
6	0.026563	0.030563	0.067563	0.072563	0.562563	0.540563	0.507563	0.456563	0.025563	0.019563
18	0.016563	0.018563	0.032563	0.032563	0.266563	0.292563	0.219563	0.197563	0.011563	0.012563
54	0.009563	0.012563	0.020563	0.022563	0.105563	0.107563	0.076563	0.073563	0.018563	0.011563
162	0.012563	0.003563	0.008563	0.011563	0.030563	0.039563	0.028563	0.040563	0.045563	0.015563
486	0.007563	0.015563	0.017563	0.019563	0.019563	0.034563	0.019563	0.043563	0.025563	0.013563
1458	0.009563	0.018563	0.017563	0.013563	0.011563	0.023563	0.012563	0.016563	0.018563	0.008563
4374	0.009563	0.010563	0.010563	0.006563	0.013563	0.027563	0.011563	0.014563	0.007563	0.007563
	0.070694		0.070694		0.070694		0.070694		0.070694
