# Supplementary material for: BNT162b2 mRNA vaccine elicited antibody response in blood and milk of breastfeeding women
Source: Nat Commun. 2021 Oct 28;12:6222. doi: 10.1038/s41467-021-26507-1 (PMC8553805; doi:10.1038/s41467-021-26507-1)
Supplement: Supplementary file 4 — Source Data [file 41467_2021_26507_MOESM4_ESM.zip › SourceData/Supp/SFig1/MC2 RBD IgA Blood.csv]

	1D7	1D7	1D14	1D14	2D7	2D7	2D14	2D14	Negative	Negative
100	0.030188	0.010188	0.042188	0.061188	0.381	0.53	0.063	0.06	0.043188	0.123188
300	0.004187	0.006187	0.013188	0.014188	0.184	0.177	0.028	0.039	0.022188	0.024188
900	0.003187	0.008187	0.009187	0.008187	0.055	0.07	0.027	0.039	0.017188	0.010188
2700	0.004187	-0.00081	0.006187	0.008187	0.046	0.036	0.031	0.015	0.007187	0.007187
8100	0.007187	0.003187	0.002187		0.024	0.019	0.02	0.019	0.006187	0.006187
24300	0.004187	0.006187	0.004187	0.006187	0.017	0.02	0.016	0.034	0.004187	0.006187
72900	0.010188	0.006187	0.007187	0.007187	0.018	0.022	0.019	0.013	0.004187	0.005187
218700	0.006187	0.006187	0.004187	0.005187	0.015	0.018	0.012	0.01	0.010188	0.010188
	0.055389		0.055389		0.062316		0.062316		0.055389
