# Supplementary material for: BNT162b2 mRNA vaccine elicited antibody response in blood and milk of breastfeeding women
Source: Nat Commun. 2021 Oct 28;12:6222. doi: 10.1038/s41467-021-26507-1 (PMC8553805; doi:10.1038/s41467-021-26507-1)
Supplement: Supplementary file 4 — Source Data [file 41467_2021_26507_MOESM4_ESM.zip › SourceData/Supp/SFig1/MC2 RBD IgG Blood.csv]

	1D7	1D7	1D14	1D14	2D7	2D7	2D14	2D14	Negative	Negative
100	0.13275	0.34275	1.14675	1.07575	1.2635	1.3225	1.4805	1.4105	0.04775	0.07975
300	0.03975	0.06175	0.34875	0.43575	0.5525	0.6235	0.7775	0.7935	0.02875	0.02375
900	0.02475	0.04175	0.10775	0.14775	0.2415	0.2775	0.2735	0.3495	0.02875	0.02475
2700	0.01375	0.01675	0.03575	0.06675	0.0785	0.0875	0.0955	0.1085	0.01675	0.00775
8100	0.00875	0.01575	0.02775	0.02175	0.0305	0.0345	0.0275	0.0415	0.00775	0.00575
24300	0.01375	0.01175	0.01975	0.02175	0.0175	0.0205	0.0205	0.0215	0.01575	0.01575
72900	0.01175	0.02175	0.03175	0.01575	0.0135	0.0115	0.0135	0.0195	0.01375	0.01075
218700	0.01075	0.01175	0.02175	0.01575	0.0165	0.0125	0.0095	0.0105	0.00875	0.00975
	0.064455		0.064455		0.064189		0.064189		0.064455
