# Supplementary material for: BNT162b2 mRNA vaccine elicited antibody response in blood and milk of breastfeeding women
Source: Nat Commun. 2021 Oct 28;12:6222. doi: 10.1038/s41467-021-26507-1 (PMC8553805; doi:10.1038/s41467-021-26507-1)
Supplement: Supplementary file 4 — Source Data [file 41467_2021_26507_MOESM4_ESM.zip › SourceData/Supp/SFig1/MC2 Spike IgA Blood.csv]

	1D7	1D7	1D14	1D14	2D7	2D7	2D14	2D14	Negative	Negative
100	0.146188	0.101188	0.414188	0.471188	2.514188	2.482188	0.525188	0.488188	0.085188	0.076188
300	0.048188	0.091188	0.192188	0.130188	1.188188	1.186188	0.171188	0.125188	0.041188	0.033188
900	0.048188	0.062188	0.110188	0.093188	0.666188	0.600188	0.078188	0.071188	0.034188	0.040188
2700	0.052188	0.058188	0.053188	0.048188	0.119188	0.140188	0.071188	0.051188	0.060188	0.046188
8100	0.037188	0.044188	0.046188	0.038188	0.073188	0.088188	0.063188	0.042188	0.130188	0.041188
24300	0.052188	0.061188	0.065188	0.043188	0.065188	0.081188	0.071188	0.058188	0.060188	0.041188
72900	0.040188	0.061188	0.045188	0.041188	0.056188	0.046188	0.050188	0.054188	0.042188	0.032188
218700	0.031188	0.050188	0.043188	0.040188	0.028188	0.034188	0.037188	0.037188	0.048188	0.056188
		0.106978
				0.106978
						0.106978
								0.106978
										0.106978
