# Supplementary material for: BNT162b2 mRNA vaccine elicited antibody response in blood and milk of breastfeeding women
Source: Nat Commun. 2021 Oct 28;12:6222. doi: 10.1038/s41467-021-26507-1 (PMC8553805; doi:10.1038/s41467-021-26507-1)
Supplement: Supplementary file 4 — Source Data [file 41467_2021_26507_MOESM4_ESM.zip › SourceData/Supp/SFig1/MC2 Spike IgG Blood.csv]

	1D7	1D7	1D14	1D14	2D7	2D7	2D14	2D14	Negative	Negative
100	0.0475	0.0565	1.4765	1.2595	2.2045	2.1495	2.2615	1.8955	0.0305	0.0365
300	0.0405	0.0385	0.6775	0.5935	1.9575	1.9915	2.0395	1.8505	0.0395	0.0295
900	0.0255	0.0305	0.2965	0.2615	1.0035	1.0905	1.1455	1.0995	0.0315	0.0275
2700	0.0215	0.0215	0.0915	0.0665	0.4515	0.4525	0.5025	0.4285	0.0155	0.0165
8100	0.0195	0.0215	0.0505	0.0495	0.1565	0.1445	0.1785	0.1455	0.0295	0.0215
24300	0.0235	0.0295	0.0335	0.0495	0.0745	0.0635	0.0675	0.0615	0.0195	0.0215
72900	0.0215	0.0225	0.0345	0.0285	0.0435	0.0365	0.0355	0.0345	0.0225	0.0155
218700	0.0205	0.0175	0.0415	0.0225	0.0255	0.0265	0.0295	0.0255	0.0205	0.0215
	0.084858
			0.084858
					0.084858
							0.084858
									0.084858
