# Supplementary material for: BNT162b2 mRNA vaccine elicited antibody response in blood and milk of breastfeeding women
Source: Nat Commun. 2021 Oct 28;12:6222. doi: 10.1038/s41467-021-26507-1 (PMC8553805; doi:10.1038/s41467-021-26507-1)
Supplement: Supplementary file 4 — Source Data [file 41467_2021_26507_MOESM4_ESM.zip › SourceData/Supp/SFig1/MC3 RBD IgA Blood.csv]

	1D7	1D7	1D14	1D14	2D7	2D7	2D14	2D14	Negative	Negative
100	0.276188	0.262188	0.283188	0.283188	0.387188	0.378188	0.295188	0.256188	0.235188	0.255188
300	0.276188	0.212188	0.232188	0.251188	0.306188	0.255188	0.215188	0.240188	0.211188	0.208188
900	0.244188	0.191188	0.210188	0.193188	0.222188	0.215188	0.210188	0.212188	0.236188	0.211188
2700	0.247188	0.232188	0.187188	0.207188	0.213188	0.198188	0.182188	0.218188	0.196188	0.209188
8100	0.213188	0.224188	0.164188	0.193188	0.212188	0.197188	0.183188	0.200188	0.188188	0.198188
24300	0.159188	0.202188	0.191188	0.206188	0.185188	0.192188	0.180188	0.190188	0.172188	0.190188
72900	0.211188	0.205188	0.184188	0.187188	0.202188	0.173188	0.175188	0.202188	0.202188	0.185188
218700	0.174188	0.207188	0.233188	0.196188	0.187188	0.183188	0.184188	0.208188	0.193188	0.195188
	0.28622		0.28622		0.28622		0.28622		0.28622
