# Supplementary material for: BNT162b2 mRNA vaccine elicited antibody response in blood and milk of breastfeeding women
Source: Nat Commun. 2021 Oct 28;12:6222. doi: 10.1038/s41467-021-26507-1 (PMC8553805; doi:10.1038/s41467-021-26507-1)
Supplement: Supplementary file 4 — Source Data [file 41467_2021_26507_MOESM4_ESM.zip › SourceData/Supp/SFig1/MC3 RBD IgA Milk.csv]

	D7	D7	D14	D14	D28	D28	D35	D35	Negative	Negative
2	0.1232	0.0932	0.1582	0.1882	0.169	0.162	0.125	0.123	0.1952	0.3932
6	0.0442	0.0362	0.0652	0.0562	0.071	0.07	0.055	0.056	0.0602	0.0902
18	0.0112	0.0132	0.0192	0.0202	0.032	0.032	0.028	0.026	0.0322	0.0442
54	0.0022	0.0022	0.0012	0.0012	0.023	0.027	0.017	0.018	0.0132	0.0132
162	-0.0028	-0.0018	0.0032	0.0012	0.022	0.015	0.013	0.014	0.0012	0.0072
486	0.0082	-0.0038	-0.0008	-0.0018	0.031	0.025	0.019	0.013	-0.0038	-0.0018
1458	0.0012	0.0012	-0.0018	-0.0018	0.018	0.015	0.014	0.018	0.0002	-0.0038
4374	0.0122	-0.0038	0.0092	-0.0028	0.016	0.019	0.012	0.014	0.0072	-0.0038
	0.069074		0.069074		0.064912		0.064912		0.069074
