# Supplementary material for: BNT162b2 mRNA vaccine elicited antibody response in blood and milk of breastfeeding women
Source: Nat Commun. 2021 Oct 28;12:6222. doi: 10.1038/s41467-021-26507-1 (PMC8553805; doi:10.1038/s41467-021-26507-1)
Supplement: Supplementary file 4 — Source Data [file 41467_2021_26507_MOESM4_ESM.zip › SourceData/Supp/SFig1/MC3 RBD IgG Milk.csv]

	D7	D7	D14	D14	D28	D28	D35	D35	Negative	Negative
2	0.0522	0.0632	0.0752	0.0782	0.382188	0.383188	0.530188	0.598188	0.0672	0.0712
6	0.0232	0.0132	0.0182	0.0202	0.127188	0.144188	0.211188	0.230188	0.0342	0.0302
18	0.0062	-0.0008	0.0042	0.0042	0.072188	0.053188	0.077188	0.084188	0.0242	0.0072
54	-0.0008	-0.0008	-0.0018	-0.0018	0.046188	0.029188	0.031188	0.054188	-0.0008	0.0002
162	-0.0038	-0.0038	0.0172	-0.0028	0.026188	0.016188	0.018188	0.017188	-0.0018	-0.0028
486	-0.0028	0.0002	-0.0028	-0.0008	0.015188	0.020188	0.024188	0.012188	0.0042	0.0032
1458	-0.0008	0.0002	-0.0078	0.0042	0.016188	0.017188	0.012188	0.013188	-0.0038	0.0072
4374	-0.0028	0.0012	-0.0018	-0.0018	0.033188	0.015188	0.012188	0.014188	0.0012	-0.0018
	0.069074		0.069074		0.078783		0.078783		0.069074
