# Supplementary material for: BNT162b2 mRNA vaccine elicited antibody response in blood and milk of breastfeeding women
Source: Nat Commun. 2021 Oct 28;12:6222. doi: 10.1038/s41467-021-26507-1 (PMC8553805; doi:10.1038/s41467-021-26507-1)
Supplement: Supplementary file 4 — Source Data [file 41467_2021_26507_MOESM4_ESM.zip › SourceData/Supp/SFig1/MC3 Spike IgA Blood.csv]

	1D7	1D7	1D14	1D14	2D7	2D7	2D14	2D14	Negative	Negative
100	0.072625	0.125625	0.411625	0.458625	0.792625	0.789625	0.445625	0.396625	0.155625	0.139625
300	0.058625	0.094625	0.240625	0.249625	0.395625	0.403625	0.262625	0.224625	0.118625	0.054625
900	0.101625	0.112625	0.154625	0.135625	0.163625	0.162625	0.126625	0.138625	0.131625	0.124625
2700	0.102625	0.122625	0.146625	0.124625	0.135625	0.126625	0.125625	0.114625	0.113625	0.118625
8100	0.105625	0.124625	0.127625	0.112625	0.155625	0.138625	0.124625	0.121625	0.119625	0.085625
24300	0.049625	0.102625	0.119625	0.097625	0.128625	0.126625	0.139625	0.136625	0.134625	0.126625
72900	0.081625	0.103625	0.100625	0.093625	0.117625	0.075625	0.111625	0.080625	0.070625	0.095625
218700	0.055625	0.132625	0.047625	0.072625	0.069625	0.058625	0.099625	0.127625	0.086625	0.076625
		0.210649
				0.210649
						0.210649
								0.210649
										0.210649
