# Supplementary material for: BNT162b2 mRNA vaccine elicited antibody response in blood and milk of breastfeeding women
Source: Nat Commun. 2021 Oct 28;12:6222. doi: 10.1038/s41467-021-26507-1 (PMC8553805; doi:10.1038/s41467-021-26507-1)
Supplement: Supplementary file 4 — Source Data [file 41467_2021_26507_MOESM4_ESM.zip › SourceData/Supp/SFig1/MC3 Spike IgG Blood.csv]

	1D7	1D7	1D14	1D14	2D7	2D7	2D14	2D14	Negative	Negative
100	0.462438	0.509438	1.804438	1.954438	2.404438	2.078438	2.506438	2.426438	0.298438	0.210438
300	0.241438	0.473438	0.910438	0.803438	1.786438	1.777438	2.000438	1.814438	0.228438	0.232438
900	0.236438	0.338438	0.482438	0.521438	1.103438	0.909438	1.222438	1.048438	0.219438	0.198438
2700	0.247438	0.290438	0.391438	0.302438	0.510438	0.536438	0.635438	0.539438	0.197438	0.218438
8100	0.248438	0.273438	0.294438	0.280438	0.304438	0.346438	0.348438	0.372438	0.237438	0.209438
24300	0.171438	0.212438	0.214438	0.214438	0.284438	0.270438	0.261438	0.269438	0.196438	0.131438
72900	0.179438	0.181438	0.201438	0.174438	0.192438	0.205438	0.180438	0.212438	0.184438	0.192438
218700	0.166438	0.173438	0.157438	0.212438	0.176438	0.177438	0.178438	0.173438	0.179438	0.197438
	0.266185
			0.266185
					0.266185
							0.266185
									0.266185
