# Supplementary material for: BNT162b2 mRNA vaccine elicited antibody response in blood and milk of breastfeeding women
Source: Nat Commun. 2021 Oct 28;12:6222. doi: 10.1038/s41467-021-26507-1 (PMC8553805; doi:10.1038/s41467-021-26507-1)
Supplement: Supplementary file 4 — Source Data [file 41467_2021_26507_MOESM4_ESM.zip › SourceData/Supp/SFig1/MC3 Spike IgG Milk.csv]

	1D7	1D7	1D14	1D14	2D7	2D7	2D14	2D14	Negative	Negative
2	0.164625	0.346625	0.969625	0.966625	1.833625	1.889625	2.010625	2.134625	0.290625	0.293625
6	0.270625	0.220625	0.363625	0.345625	0.824625	0.724625	0.832625	0.945625	0.262625	0.232625
18	0.200625	0.186625	0.239625	0.246625	0.609625	0.461625	0.506625	0.511625	0.225625	0.231625
54	0.152625	0.138625	0.161625	0.161625	0.204625	0.191625	0.236625	0.256625	0.220625	0.159625
162	0.095625	0.181625	0.213625	0.191625	0.184625	0.199625	0.187625	0.217625	0.126625	0.062625
486	0.070625	0.204625	0.199625	0.210625	0.152625	0.175625	0.180625	0.193625	0.175625	0.066625
1458	0.169625	0.203625	0.200625	0.212625	0.222625	0.221625	0.224625	0.215625	0.214625	0.151625
4374	0.149625	0.151625	0.182625	0.164625	0.207625	0.170625	0.163625	0.192625	0.185625	0.188625
		0.272429
				0.272429
						0.272429
								0.272429
									0.272429
