# Supplementary material for: BNT162b2 mRNA vaccine elicited antibody response in blood and milk of breastfeeding women
Source: Nat Commun. 2021 Oct 28;12:6222. doi: 10.1038/s41467-021-26507-1 (PMC8553805; doi:10.1038/s41467-021-26507-1)
Supplement: Supplementary file 4 — Source Data [file 41467_2021_26507_MOESM4_ESM.zip › SourceData/Supp/SFig1/MC4 RBD IgA Blood.csv]

	1D7	1D7	1D14	1D14	2D7	2D7	2D14	2D14	Negative	Negative
100	0.023375	0.021375	0.037375	0.038375	0.381313	0.357313	0.139313	0.187313	0.029375	0.032375
300	0.016375	0.018375	0.021375	0.020375	0.100313	0.106313	0.040313	0.038313	0.020375	0.021375
900	0.017375	0.017375	0.020375	0.024375	0.033313	0.028313	0.020313	0.013313	0.019375	0.020375
2700	0.016375	0.024375	0.022375	0.020375	0.007312	0.048313	0.005312	0.043313	0.019375	0.017375
8100	0.015375	0.017375	0.024375	0.030375	0.001312	0.002313	-0.00069	0.001312	0.020375	0.018375
24300	0.018375	0.020375	0.023375	0.024375	0.015313	0.001312	0.021313	0.001312	0.015375	0.016375
72900	0.020375	0.023375	0.022375	0.023375	0.002313	0.001312	0.004313	0.003313	0.017375	0.015375
218700	0.018375	0.020375	0.019375	0.022375	-0.00069	0.003313	0.002313	0.004313	0.016375	0.014375
	0.064017		0.064017		0.081302		0.081302		0.064017
