# Supplementary material for: BNT162b2 mRNA vaccine elicited antibody response in blood and milk of breastfeeding women
Source: Nat Commun. 2021 Oct 28;12:6222. doi: 10.1038/s41467-021-26507-1 (PMC8553805; doi:10.1038/s41467-021-26507-1)
Supplement: Supplementary file 4 — Source Data [file 41467_2021_26507_MOESM4_ESM.zip › SourceData/Supp/SFig1/MC4 RBD IgG Blood.csv]

	1D7	1D7	1D14	1D14	2D7	2D7	2D14	2D14	Negative	Negative
100	0.067875	0.070875	0.480875	0.469875	2.000688	2.134688	1.932688	2.200688	0.064875	0.076875
300	0.030875	0.032875	0.192875	0.166875	1.622688	1.603688	1.536688	1.374688	0.032875	0.038875
900	0.014875	0.014875	0.073875	0.063875	0.908688	0.681688	0.707688	0.669688	0.013875	0.015875
2700	0.011875	0.011875	0.025875	0.026875	0.335688	0.297688	0.243688	0.299688	0.013875	0.027875
8100	0.008875	0.006875	0.021875	0.020875	0.126688	0.111688	0.101688	0.103688	0.030875	0.040875
24300	0.012875	0.015875	0.020875	0.012875	0.039688	0.045688	0.032688	0.039688	0.036875	0.025875
72900	0.006875	0.009875	0.013875	0.019875	0.026688	0.032688	0.019688	0.022688	0.027875	0.009875
218700	0.010875	0.007875	0.006875	0.008875	0.017688	0.026688	0.019688	0.022688	0.029875	0.023875
	0.08446		0.08446		0.074762		0.074762		0.08446
