# Supplementary material for: BNT162b2 mRNA vaccine elicited antibody response in blood and milk of breastfeeding women
Source: Nat Commun. 2021 Oct 28;12:6222. doi: 10.1038/s41467-021-26507-1 (PMC8553805; doi:10.1038/s41467-021-26507-1)
Supplement: Supplementary file 4 — Source Data [file 41467_2021_26507_MOESM4_ESM.zip › SourceData/Supp/SFig1/MC4 Spike IgA Blood.csv]

	1D7	1D7	1D14	1D14	2D7	2D7	2D14	2D14	Negative	Negative
100	0.047063	0.084063	0.288063	0.299063	1.053063	0.956063	0.334063	0.325063	0.054063	0.056063
300	0.049063	0.064063	0.177063	0.214063	0.509063	0.524063	0.250063	0.296063	0.067063	0.058063
900	0.056063	0.068063	0.115063	0.108063	0.224063	0.244063	0.125063	0.161063	0.076063	0.066063
2700	0.059063	0.060063	0.080063	0.089063	0.101063	0.110063	0.062063	0.088063	0.048063	0.055063
8100	0.047063	0.065063	0.081063	0.073063	0.093063	0.073063	0.049063	0.065063	0.046063	0.056063
24300	0.054063	0.055063	0.087063	0.073063	0.082063	0.160063	0.064063	0.061063	0.039063	0.037063
72900	0.061063	0.062063	0.079063	0.081063	0.087063	0.068063	0.067063	0.059063	0.060063	0.045063
218700	0.038063	0.039063	0.030063	0.040063	0.030063	0.031063	0.033063	0.031063	0.040063	0.045063
		0.093703
				0.093703
						0.093703
								0.093703
										0.093703
