# Supplementary material for: BNT162b2 mRNA vaccine elicited antibody response in blood and milk of breastfeeding women
Source: Nat Commun. 2021 Oct 28;12:6222. doi: 10.1038/s41467-021-26507-1 (PMC8553805; doi:10.1038/s41467-021-26507-1)
Supplement: Supplementary file 4 — Source Data [file 41467_2021_26507_MOESM4_ESM.zip › SourceData/Supp/SFig1/MC4 Spike IgA Milk.csv]

	1D7	1D7	1D14	1D14	2D7	2D7	2D14	2D14	Negative	Negative
2	0.549688	0.354688	1.398688	1.353688	2.147688	2.333688	1.634688	1.586688	0.480688	0.500688
6	0.218688	0.158688	0.710688	0.730688	1.224688	1.354688	0.591688	0.664688	0.249688	0.256688
18	0.094688	0.092688	0.373688	0.394688	0.557688	0.635688	0.278688	0.300688	0.126688	0.131688
54	0.068688	0.068688	0.160688	0.185688	0.249688	0.263688	0.161688	0.145688	0.095688	0.082688
162	0.044688	0.062688	0.089688	0.101688	0.125688	0.115688	0.094688	0.088688	0.073688	0.077688
486	0.067688	0.057688	0.096688	0.103688	0.089688	0.083688	0.083688	0.072688	0.069688	0.068688
1458	0.053688	0.063688	0.086688	0.095688	0.095688	0.086688	0.095688	0.068688	0.081688	0.068688
4374	0.047688	0.042688	0.059688	0.073688	0.066688	0.056688	0.054688	0.043688	0.056688	0.046688
		0.126459
				0.126459
						0.126459
								0.126459
										0.126459
