# Supplementary material for: BNT162b2 mRNA vaccine elicited antibody response in blood and milk of breastfeeding women
Source: Nat Commun. 2021 Oct 28;12:6222. doi: 10.1038/s41467-021-26507-1 (PMC8553805; doi:10.1038/s41467-021-26507-1)
Supplement: Supplementary file 4 — Source Data [file 41467_2021_26507_MOESM4_ESM.zip › SourceData/Supp/SFig1/MC4 Spike IgG Blood.csv]

	1D7	1D7	1D14	1D14	2D7	2D7	2D14	2D14	Negative	Negative
100	0.06675	0.05675	1.16875	0.95275	1.97875	1.80475	1.80875	2.05675	0.06875	0.05675
300	0.03975	0.03675	0.63375	0.57575	1.86775	1.70175	1.75075	1.93675	0.05175	0.04175
900	0.03675	0.03475	0.23975	0.19575	1.48075	1.49475	1.28975	1.47475	0.03975	0.03275
2700	0.02775	0.03075	0.09175	0.08675	0.79675	0.84175	0.60375	0.54175	0.03775	0.03475
8100	0.03075	0.02775	0.05575	0.06175	0.37075	0.37775	0.26475	0.22675	0.03875	0.03475
24300	0.03275	0.02875	0.04275	0.04275	0.16475	0.14975	0.12175	0.08875	0.03475	0.03175
72900	0.03475	0.03275	0.04075	0.03575	0.08275	0.07575	0.06275	0.06975	0.02975	0.02575
218700	0.03175	0.03075	0.03375	0.03575	0.05275	0.04975	0.05375	0.04675	0.02875	0.02675
	0.111861
			0.111861
					0.111861
							0.111861
									0.111861
