# Supplementary material for: BNT162b2 mRNA vaccine elicited antibody response in blood and milk of breastfeeding women
Source: Nat Commun. 2021 Oct 28;12:6222. doi: 10.1038/s41467-021-26507-1 (PMC8553805; doi:10.1038/s41467-021-26507-1)
Supplement: Supplementary file 4 — Source Data [file 41467_2021_26507_MOESM4_ESM.zip › SourceData/Supp/SFig1/MC6 RBD IgA Blood.csv]

	1D7	1D7	1D14	1D14	2D7	2D7	2D14	2D14	Negative	Negative
100	0.018313	0.017313	0.199313	0.207313	0.618438	0.535438	0.258438	0.263438	0.020313	0.032313
300	0.010313	0.011313	0.082313	0.077313	0.249438	0.219438	0.095438	0.098438	0.013313	0.014313
900	0.009313	0.009313	0.043313	0.027313	0.107438	0.076438	0.034438	0.033438	0.012313	0.013313
2700	0.009313	0.011313	0.015313	0.017313	0.028438	0.030438	0.016438	0.016438	0.011313	0.018313
8100	0.010313	0.007313	0.009313	0.012313	0.016438	0.012438	0.012438	0.015438	0.011313	0.011313
24300	0.010313	0.009313	0.010313	0.009313	0.010438	0.012438	0.011438	0.010438	0.010313	0.012313
72900	0.009313	0.026313	0.011313	0.011313	0.012438	0.009437	0.012438	0.018438	0.017313	0.013313
218700	0.011313	0.009313	0.009313	0.010313	0.020438	0.024438	0.010438	0.010438	0.014313	0.016313
	0.0643		0.0643		0.068292		0.068292		0.0643
