# Supplementary material for: BNT162b2 mRNA vaccine elicited antibody response in blood and milk of breastfeeding women
Source: Nat Commun. 2021 Oct 28;12:6222. doi: 10.1038/s41467-021-26507-1 (PMC8553805; doi:10.1038/s41467-021-26507-1)
Supplement: Supplementary file 4 — Source Data [file 41467_2021_26507_MOESM4_ESM.zip › SourceData/Supp/SFig1/MC6 RBD IgA Milk.csv]

	1D7	1D7	1D14	1D14	2D7	2D7	2D14	2D14	Negative	Negative
2	0.087625	0.073625	0.309625	0.298625	1.145563	1.225563	0.366563	0.330563	0.075625	0.073625
6	0.037625	0.031625	0.071625	0.081625	0.503563	0.532563	0.167563	0.168563	0.032625	0.032625
18	0.018625	0.024625	0.045625	0.047625	0.186563	0.189563	0.062563	0.062563	0.018625	0.020625
54	0.013625	0.014625	0.024625	0.026625	0.060563	0.065563	0.038563	0.024563	0.014625	0.012625
162	0.013625	0.012625	0.016625	0.015625	0.026563	0.025563	0.015563	0.015563	0.014625	0.010625
486	0.012625	0.012625	0.014625	0.013625	0.010563	0.016563	0.012563	0.009563	0.010625	0.011625
1458	0.014625	0.015625	0.015625	0.016625	0.008563	0.012563	0.009563	0.011563	0.011625	0.012625
4374	0.021625	0.016625	0.015625	0.023625	0.009563	0.013563	0.009563	0.009563	0.013625	0.012625
	0.071823		0.071823		0.071097		0.071097		0.071823
