# Supplementary material for: BNT162b2 mRNA vaccine elicited antibody response in blood and milk of breastfeeding women
Source: Nat Commun. 2021 Oct 28;12:6222. doi: 10.1038/s41467-021-26507-1 (PMC8553805; doi:10.1038/s41467-021-26507-1)
Supplement: Supplementary file 4 — Source Data [file 41467_2021_26507_MOESM4_ESM.zip › SourceData/Supp/SFig1/MC6 RBD IgG Blood.csv]

	1D7	1D7	1D14	1D14	2D7	2D7	2D14	2D14	Negative	Negative
100	0.051563	0.055563	0.374563	0.544563	1.979688	1.534688	0.969688	1.474688	0.037563	0.031563
300	0.022563	0.020563	0.199563	0.255563	1.050688	0.844688	0.698688	0.664688	0.022563	0.026563
900	0.008562	0.009562	0.070563	0.076563	0.363688	0.402688	0.239688	0.238688	0.017563	0.012563
2700	0.004562	0.005562	0.040563	0.026563	0.126688	0.128688	0.076688	0.081688	0.009562	0.009562
8100	-0.00044	0.003562	0.010563	0.015563	0.050688	0.046688	0.032688	0.034688	0.009562	0.012563
24300	0.006562	0.004562	0.012563	0.007562	0.026688	0.024688	0.018688	0.019688	0.008562	0.009562
72900	0.004562	0.005562	0.006562	0.005562	0.016688	0.015688	0.015688	0.017688	0.011563	0.008562
218700	0.006562	0.004562	0.005562	0.005562	0.021688	0.019688	0.016688	0.013688	0.012563	0.010563
	0.057893		0.057893		0.074762		0.074762		0.057893
