# Supplementary material for: BNT162b2 mRNA vaccine elicited antibody response in blood and milk of breastfeeding women
Source: Nat Commun. 2021 Oct 28;12:6222. doi: 10.1038/s41467-021-26507-1 (PMC8553805; doi:10.1038/s41467-021-26507-1)
Supplement: Supplementary file 4 — Source Data [file 41467_2021_26507_MOESM4_ESM.zip › SourceData/Supp/SFig1/MC6 Spike IgA Milk.csv]

	1D7	1D7	1D14	1D14	2D7	2D7	2D14	2D14	Negative	Negative
2	0.109688	0.203688	1.522688	1.295688	2.048688	2.035688	1.182688	1.194688	0.196688	0.236688
6	0.060688	0.099688	0.711688	0.666688	1.738688	1.751688	0.601688	0.610688	0.157688	0.177688
18	0.034688	0.057688	0.217688	0.223688	0.627688	0.671688	0.245688	0.243688	0.106688	0.090688
54	0.034688	0.040688	0.129688	0.126688	0.324688	0.333688	0.133688	0.096688	0.039688	0.046688
162	0.041688	0.056688	0.081688	0.074688	0.128688	0.118688	0.059688	0.052688	0.037688	0.058688
486	0.033688	0.047688	0.067688	0.042688	0.060688	0.053688	0.045688	0.051688	0.031688	0.038688
1458	0.032688	0.038688	0.047688	0.056688	0.043688	0.038688	0.047688	0.040688	0.040688	0.031688
4374	0.023688	0.022688	0.036688	0.029688	0.028688	0.014688	0.020688	0.016688	0.018688	0.021688
		0.082652
				0.082652
						0.082652
								0.082652
										0.082652
