# Supplementary material for: BNT162b2 mRNA vaccine elicited antibody response in blood and milk of breastfeeding women
Source: Nat Commun. 2021 Oct 28;12:6222. doi: 10.1038/s41467-021-26507-1 (PMC8553805; doi:10.1038/s41467-021-26507-1)
Supplement: Supplementary file 4 — Source Data [file 41467_2021_26507_MOESM4_ESM.zip › SourceData/Supp/SFig1/MC6 Spike IgG Blood.csv]

	1D7	1D7	1D14	1D14	2D7	2D7	2D14	2D14	Negative	Negative
100	0.15	0.158	1.381	1.44	2.169	2.181	2.309	2.124	0.167	0.189
300	0.115	0.121	0.711	0.942	2.15	2.202	2.041	2.29	0.094	0.077
900	0.072	0.091	0.384	0.418	1.762	1.62	1.55	1.397	0.094	0.096
2700	0.07	0.079	0.15	0.144	0.715	0.447	0.399	0.426	0.039	0.086
8100	0.057	0.088	0.106	0.087	0.308	0.35	0.271	0.274	0.073	0.068
24300	0.079	0.09	0.086	0.074	0.121	0.125	0.132	0.148	0.117	0.091
72900	0.068	0.081	0.094	0.089	0.119	0.107	0.099	0.13	0.113	0.113
218700	0.05	0.063	0.116	0.1	0.104	0.093	0.115	0.111	0.099	0.089
	0.199559
			0.199559
					0.199559
							0.199559
									0.199559
