# Supplementary material for: BNT162b2 mRNA vaccine elicited antibody response in blood and milk of breastfeeding women
Source: Nat Commun. 2021 Oct 28;12:6222. doi: 10.1038/s41467-021-26507-1 (PMC8553805; doi:10.1038/s41467-021-26507-1)
Supplement: Supplementary file 4 — Source Data [file 41467_2021_26507_MOESM4_ESM.zip › SourceData/Supp/SFig1/MC6 Spike IgG Milk.csv]

	1D7	1D7	1D14	1D14	2D7	2D7	2D14	2D14	Negative	Negative
2	0.053688	0.106688	0.403688	0.523688	1.640688	1.434688	1.719688	1.947688	0.084688	0.093688
6	0.104688	0.101688	0.206688	0.242688	1.118688	1.177688	1.141688	1.313688	0.096688	0.051688
18	0.028688	0.096688	0.114688	0.107688	0.412688	0.418688	0.611688	0.492688	0.121688	0.083688
54	0.067688	0.075688	0.095688	0.086688	0.196688	0.246688	0.235688	0.203688	0.137688	0.146688
162	0.061688	0.069688	0.085688	0.098688	0.118688	0.155688	0.136688	0.171688	0.133688	0.132688
486	0.064688	0.072688	0.066688	0.082688	0.116688	0.127688	0.152688	0.137688	0.121688	0.118688
1458	0.058688	0.073688	0.085688	0.069688	0.105688	0.086688	0.120688	0.137688	0.128688	0.138688
4374	0.062688	0.065688	0.074688	0.085688	0.083688	0.074688	0.109688	0.097688	0.118688	0.101688
		0.185436
				0.185436
						0.185436
								0.185436
									0.185436
