# Supplementary material for: BNT162b2 mRNA vaccine elicited antibody response in blood and milk of breastfeeding women
Source: Nat Commun. 2021 Oct 28;12:6222. doi: 10.1038/s41467-021-26507-1 (PMC8553805; doi:10.1038/s41467-021-26507-1)
Supplement: Supplementary file 4 — Source Data [file 41467_2021_26507_MOESM4_ESM.zip › SourceData/Supp/SFig1/MC7 RBD IgG Milk.csv]

	1D7	1D7	1D14	1D14	2D7	2D7	2D14	2D14	Negative	Negative
2	0.035313	0.035313	0.055313	0.043313	0.266938	0.275938	0.196938	0.226938	0.052313	0.052313
6	0.020313	0.022313	0.027313	0.023313	0.075938	0.088938	0.073938	0.066938	0.024313	0.024313
18	0.012313	0.013313	0.018313	0.018313	0.028938	0.029938	0.027938	0.026938	0.015313	0.017313
54	0.011313	0.013313	0.013313	0.012313	0.011938	0.012938	0.010938	0.013938	0.012313	0.017313
162	0.011313	0.011313	0.014313	0.011313	0.006938	0.008938	0.006938	0.006938	0.011313	0.013313
486	0.011313	0.011313	0.012313	0.011313	0.009938	0.004938	0.008938	0.006938	0.012313	0.011313
1458	0.013313	0.014313	0.015313	0.011313	0.014938	0.006938	0.023938	0.006938	0.017313	0.013313
4374	0.019313	0.012313	0.016313	0.011313	0.005938	0.005938	0.004938	0.006938	0.019313	0.026313
	0.070166		0.070166		0.072166		0.072166		0.070166
