# Supplementary material for: BNT162b2 mRNA vaccine elicited antibody response in blood and milk of breastfeeding women
Source: Nat Commun. 2021 Oct 28;12:6222. doi: 10.1038/s41467-021-26507-1 (PMC8553805; doi:10.1038/s41467-021-26507-1)
Supplement: Supplementary file 4 — Source Data [file 41467_2021_26507_MOESM4_ESM.zip › SourceData/Supp/SFig1/MC7 Spike IgA Blood.csv]

	1D7	1D7	1D14	1D14	2D7	2D7	2D14	2D14	Negative	Negative
100	0.096563	0.110563	0.135563	0.111563	0.488563	0.498563	0.331563	0.335563	0.115563	0.124563
300	0.093563	0.094563	0.103563	0.088563	0.201563	0.197563	0.151563	0.151563	0.091563	0.093563
900	0.074563	0.077563	0.080563	0.074563	0.112563	0.094563	0.092563	0.092563	0.081563	0.081563
2700	0.097563	0.110563	0.073563	0.073563	0.085563	0.079563	0.086563	0.070563	0.075563	0.076563
8100	0.082563	0.090563	0.070563	0.068563	0.069563	0.072563	0.066563	0.065563	0.064563	0.064563
24300	0.074563	0.077563	0.071563	0.069563	0.063563	0.065563	0.067563	0.069563	0.074563	0.071563
72900	0.076563	0.090563	0.071563	0.074563	0.077563	0.074563	0.072563	0.071563	0.073563	0.072563
218700	0.080563	0.081563	0.074563	0.079563	0.084563	0.071563	0.089563	0.074563	0.085563	0.078563
		0.137188
				0.137188
						0.137188
								0.137188
										0.137188
