# Supplementary material for: BNT162b2 mRNA vaccine elicited antibody response in blood and milk of breastfeeding women
Source: Nat Commun. 2021 Oct 28;12:6222. doi: 10.1038/s41467-021-26507-1 (PMC8553805; doi:10.1038/s41467-021-26507-1)
Supplement: Supplementary file 4 — Source Data [file 41467_2021_26507_MOESM4_ESM.zip › SourceData/Supp/SFig1/MC7 Spike IgG Blood.csv]

	1D7	1D7	1D14	1D14	2D7	2D7	2D14	2D14	Negative	Negative
100	0.203063	0.174063	1.254063	1.242063	2.092063	2.043063	1.789063	2.083063	0.170063	0.171063
300	0.116063	0.213063	0.620063	0.579063	1.828063	1.768063	2.003063	1.914063	0.154063	0.137063
900	0.134063	0.120063	0.276063	0.260063	1.386063	1.435063	1.479063	1.517063	0.116063	0.114063
2700	0.104063	0.114063	0.188063	0.177063	0.648063	0.945063	0.715063	0.649063	0.102063	0.112063
8100	0.104063	0.104063	0.131063	0.132063	0.352063	0.360063	0.283063	0.315063	0.114063	0.117063
24300	0.095063	0.106063	0.096063	0.097063	0.176063	0.141063	0.156063	0.186063	0.107063	0.111063
72900	0.103063	0.079063	0.086063	0.098063	0.149063	0.115063	0.126063	0.144063	0.082063	0.108063
218700	0.092063	0.060063	0.098063	0.105063	0.117063	0.118063	0.110063	0.133063	0.130063	0.111063
	0.214395
			0.214395
					0.214395
							0.214395
									0.214395
