# Supplementary material for: BNT162b2 mRNA vaccine elicited antibody response in blood and milk of breastfeeding women
Source: Nat Commun. 2021 Oct 28;12:6222. doi: 10.1038/s41467-021-26507-1 (PMC8553805; doi:10.1038/s41467-021-26507-1)
Supplement: Supplementary file 4 — Source Data [file 41467_2021_26507_MOESM4_ESM.zip › SourceData/Supp/SFig1/MC7 Spike IgG Milk.csv]

	1D7	1D7	1D14	1D14	2D7	2D7	2D14	2D14	Negative	Negative
2	0.214125	0.187125	0.438125	0.390125	1.365125	1.488125	1.547125	1.594125	0.300125	0.287125
6	0.261125	0.154125	0.273125	0.266125	0.739125	0.700125	1.055125	0.931125	0.246125	0.228125
18	0.145125	0.139125	0.171125	0.163125	0.316125	0.312125	0.263125	0.290125	0.192125	0.191125
54	0.136125	0.133125	0.148125	0.137125	0.210125	0.216125	0.210125	0.190125	0.147125	0.156125
162	0.139125	0.125125	0.129125	0.107125	0.168125	0.167125	0.153125	0.171125	0.129125	0.143125
486	0.124125	0.120125	0.115125	0.126125	0.126125	0.150125	0.137125	0.131125	0.127125	0.131125
1458	0.135125	0.132125	0.122125	0.114125	0.143125	0.130125	0.116125	0.128125	0.222125	0.121125
4374	0.173125	0.108125	0.132125	0.131125	0.137125	0.123125	0.119125	0.140125	0.155125	0.141125
		0.235171
				0.235171
						0.235171
								0.235171
									0.235171
