# Supplementary material for: BNT162b2 mRNA vaccine elicited antibody response in blood and milk of breastfeeding women
Source: Nat Commun. 2021 Oct 28;12:6222. doi: 10.1038/s41467-021-26507-1 (PMC8553805; doi:10.1038/s41467-021-26507-1)
Supplement: Supplementary file 4 — Source Data [file 41467_2021_26507_MOESM4_ESM.zip › SourceData/Supp/SFig1/MC8 RBD IgA Milk.csv]

	D7	D7	D14	D14	D28	D28	D35	D35	Negative	Negative
2	0.037625	0.044625	0.042625	0.043625	0.34575	0.38475	0.12575	0.12175	0.118625	0.115625
6	0.022625	0.019625	0.021625	0.022625	0.12575	0.14975	0.05575	0.04875	0.060625	0.053625
18	0.020625	0.017625	0.018625	0.015625	0.04375	0.04575	0.03275	0.02475	0.030625	0.029625
54	0.016625	0.011625	0.010625	0.009625	0.01575	0.02275	0.01375	0.01475	0.016625	0.013625
162	0.017625	0.007625	0.009625	0.011625	0.00975	0.01275	0.01075	0.01175	0.010625	0.010625
486	0.006625	0.007625	0.009625	0.008625	0.00875	0.00875	0.00875	0.00975	0.008625	0.012625
1458	0.007625	0.008625	0.007625	0.009625	0.00875	0.00775	0.00875	0.04375	0.011625	0.009625
4374	0.010625	0.008625	0.008625	0.009625	0.00875	0.01175	0.01675	0.01075	0.010625	0.013625
	0.058122		0.058122		0.063949		0.063949		0.058122
