# Supplementary material for: BNT162b2 mRNA vaccine elicited antibody response in blood and milk of breastfeeding women
Source: Nat Commun. 2021 Oct 28;12:6222. doi: 10.1038/s41467-021-26507-1 (PMC8553805; doi:10.1038/s41467-021-26507-1)
Supplement: Supplementary file 4 — Source Data [file 41467_2021_26507_MOESM4_ESM.zip › SourceData/Supp/SFig1/MC8 Spike IgA Blood.csv]

	1D7	1D7	1D14	1D14	2D7	2D7	2D14	2D14	Negative	Negative
100	0.104313	0.095313	0.415313	0.383313	0.586313	0.553313	0.564313	0.557313	0.086313	0.267313
300	0.141313	0.101313	0.152313	0.185313	0.230313	0.239313	0.222313	0.219313	0.067313	0.065313
900	0.100313	0.062313	0.113313	0.100313	0.127313	0.114313	0.117313	0.107313	0.060313	0.065313
2700	0.086313	0.059313	0.072313	0.091313	0.076313	0.077313	0.078313	0.072313	0.061313	0.054313
8100	0.061313	0.058313	0.067313	0.062313	0.071313	0.064313	0.067313	0.052313	0.056313	0.062313
24300	0.066313	0.060313	0.061313	0.059313	0.058313	0.055313	0.067313	0.063313	0.061313	0.057313
72900	0.063313	0.057313	0.064313	0.065313	0.057313	0.086313	0.067313	0.057313	0.056313	0.063313
218700	0.041313	0.065313	0.073313	0.051313	0.048313	0.048313	0.046313	0.059313	0.057313	0.073313
		0.135966
				0.135966
						0.135966
								0.135966
										0.135966
