# Supplementary material for: BNT162b2 mRNA vaccine elicited antibody response in blood and milk of breastfeeding women
Source: Nat Commun. 2021 Oct 28;12:6222. doi: 10.1038/s41467-021-26507-1 (PMC8553805; doi:10.1038/s41467-021-26507-1)
Supplement: Supplementary file 4 — Source Data [file 41467_2021_26507_MOESM4_ESM.zip › SourceData/Supp/SFig1/MC8 Spike IgG Blood.csv]

	1D7	1D7	1D14	1D14	2D7	2D7	2D14	2D14	Negative	Negative
100	0.227313	0.222313	1.035313	1.235313	2.768313	2.656313	2.780313	2.836313	0.174313	0.192313
300	0.166313	0.170313	0.531313	0.518313	1.925313	1.940313	2.039313	2.057313	0.138313	0.149313
900	0.153313	0.130313	0.282313	0.250313	1.041313	1.035313	1.305313	1.348313	0.143313	0.134313
2700	0.118313	0.117313	0.173313	0.160313	0.382313	0.457313	0.566313	0.559313	0.135313	0.121313
8100	0.119313	0.118313	0.138313	0.121313	0.189313	0.216313	0.274313	0.224313	0.119313	0.112313
24300	0.114313	0.112313	0.118313	0.116313	0.154313	0.146313	0.160313	0.147313	0.114313	0.136313
72900	0.119313	0.111313	0.123313	0.115313	0.121313	0.112313	0.121313	0.125313	0.125313	0.102313
218700	0.111313	0.110313	0.112313	0.116313	0.125313	0.125313	0.141313	0.174313	0.137313	0.133313
	0.226884
			0.226884
					0.226884
							0.226884
									0.226884
