# Supplementary material for: BNT162b2 mRNA vaccine elicited antibody response in blood and milk of breastfeeding women
Source: Nat Commun. 2021 Oct 28;12:6222. doi: 10.1038/s41467-021-26507-1 (PMC8553805; doi:10.1038/s41467-021-26507-1)
Supplement: Supplementary file 4 — Source Data [file 41467_2021_26507_MOESM4_ESM.zip › SourceData/Supp/SFig1/MC9 RBD IgA Blood.csv]

	1D7	1D7	1D14	1D14	2D7	2D7	2D14	2D14	Negative	Negative
100	0.028813	0.009812	0.031813	0.031813	0.579438	0.541438	0.476438	0.450438	0.015813	0.011813
300	0.007812	0.007812	0.014813	0.014813	0.202438	0.201438	0.165438	0.165438	0.007812	0.010813
900	0.007812	0.006813	0.011813	0.010813	0.067438	0.066438	0.053438	0.058438	0.009812	0.133813
2700	0.006813	0.018813	0.008812	0.009812	0.037438	0.028438	0.027438	0.024438	0.007812	0.009812
8100	0.006813	0.014813	0.008812	0.015813	0.014438	0.017438	0.012438	0.013438	0.015813	0.037813
24300	0.007812	0.014813	0.023813	0.021813	0.015438	0.012438	0.014438	0.011438	0.035813	0.009812
72900	0.009812	0.085813	0.027813	0.027813	0.010438	0.014438	0.013438	0.012438	0.027813	0.010813
218700	0.006813	0.007812	0.016813	0.006813	0.013438	0.011438	0.014438	0.013438	0.008812	0.006813
	0.061009		0.061009		0.068292		0.068292		0.061009
