# Supplementary material for: BNT162b2 mRNA vaccine elicited antibody response in blood and milk of breastfeeding women
Source: Nat Commun. 2021 Oct 28;12:6222. doi: 10.1038/s41467-021-26507-1 (PMC8553805; doi:10.1038/s41467-021-26507-1)
Supplement: Supplementary file 4 — Source Data [file 41467_2021_26507_MOESM4_ESM.zip › SourceData/Supp/SFig1/MC9 RBD IgG Blood.csv]

	1D7	1D7	1D14	1D14	2D7	2D7	2D14	2D14	Negative	Negative
100	0.049688	0.067688	0.739688	0.199688	2.518875	2.547875	2.360875	2.541875	0.066688	0.065688
300	0.030688	0.037688	0.320688	0.295688	1.891875	1.898875	1.972875	1.821875	0.034688	0.039688
900	0.017688	0.024688	0.107688	0.098688	0.850875	0.884875	1.020875	0.807875	0.021688	0.023688
2700	0.018688	0.021688	0.043688	0.044688	0.350875	0.336875	0.347875	0.394875	0.019688	0.017688
8100	0.016688	0.018688	0.028688	0.029688	0.129875	0.117875	0.138875	0.113875	0.017688	0.016688
24300	0.015688	0.016688	0.022688	0.032688	0.054875	0.052875	0.093875	0.055875	0.017688	0.037688
72900	0.020688	0.018688	0.028688	0.029688	0.018875	0.024875	0.023875	0.026875	0.023688	0.019688
218700	0.020688	0.030688	0.025688	0.023688	0.018875	0.014875	0.017875	0.019875	0.019688	0.015688
	0.082322		0.082322		0.064227		0.064227		0.082322
