# Supplementary material for: BNT162b2 mRNA vaccine elicited antibody response in blood and milk of breastfeeding women
Source: Nat Commun. 2021 Oct 28;12:6222. doi: 10.1038/s41467-021-26507-1 (PMC8553805; doi:10.1038/s41467-021-26507-1)
Supplement: Supplementary file 4 — Source Data [file 41467_2021_26507_MOESM4_ESM.zip › SourceData/Supp/SFig1/MC9 RBD IgG Milk.csv]

	1D7	1D7	1D14	1D14	2D7	2D7	2D14	2D14	Negative	Negative
2	0.02125	0.03425	0.10225	0.08625	1.41025	1.27925	1.30025	1.29225	0.07025	0.07525
6	0.05525	0.04625	0.04625	0.03525	0.51825	0.47725	0.53425	0.52725	0.03625	0.03425
18	0.03725	0.02225	0.02925	0.02025	0.17125	0.16325	0.19525	0.18425	0.02125	0.02125
54	0.03325	0.04925	0.03325	0.01425	0.06225	0.06925	0.07725	0.07625	0.01725	0.01225
162	0.02225	0.03325	0.05025	0.01725	0.02525	0.02525	0.03225	0.03225	0.02325	0.01525
486	0.01225	0.01425	0.02025	0.01425	0.01225	0.01425	0.03325	0.01625	0.01925	0.01325
1458	0.01325	0.03325	0.02725	0.03125	0.01125	0.01225	0.01225	0.01625	0.01225	0.01225
4374	0.04325	0.02025	0.01825	0.01425	0.01425	0.00825	0.04425	0.01625	0.01625	0.01125
	0.084431		0.084431		0.1195		0.1195		0.084431
