# Supplementary material for: BNT162b2 mRNA vaccine elicited antibody response in blood and milk of breastfeeding women
Source: Nat Commun. 2021 Oct 28;12:6222. doi: 10.1038/s41467-021-26507-1 (PMC8553805; doi:10.1038/s41467-021-26507-1)
Supplement: Supplementary file 4 — Source Data [file 41467_2021_26507_MOESM4_ESM.zip › SourceData/Supp/SFig1/MC9 Spike IgA Blood.csv]

	1D7	1D7	1D14	1D14	2D7	2D7	2D14	2D14	Negative	Negative
100	0.083375	0.088375	0.356375	0.340375	0.901375	1.020375	0.656375	0.586375	0.056375	0.067375
300	0.067375	0.056375	0.189375	0.176375	0.500375	0.525375	0.360375	0.357375	0.059375	0.065375
900	0.058375	0.079375	0.114375	0.125375	0.249375	0.265375	0.187375	0.202375	0.062375	0.060375
2700	0.057375	0.058375	0.082375	0.077375	0.117375	0.137375	0.124375	0.108375	0.061375	0.062375
8100	0.059375	0.063375	0.071375	0.061375	0.092375	0.120375	0.084375	0.075375	0.066375	0.061375
24300	0.063375	0.056375	0.065375	0.082375	0.105375	0.109375	0.065375	0.091375	0.103375	0.063375
72900	0.066375	0.056375	0.072375	0.073375	0.076375	0.081375	0.073375	0.077375	0.079375	0.066375
218700	0.050375	0.051375	0.057375	0.066375	0.060375	0.060375	0.067375	0.070375	0.087375	0.075375
		0.140125
				0.140125
						0.140125
								0.140125
										0.140125
