# Supplementary material for: BNT162b2 mRNA vaccine elicited antibody response in blood and milk of breastfeeding women
Source: Nat Commun. 2021 Oct 28;12:6222. doi: 10.1038/s41467-021-26507-1 (PMC8553805; doi:10.1038/s41467-021-26507-1)
Supplement: Supplementary file 4 — Source Data [file 41467_2021_26507_MOESM4_ESM.zip › SourceData/Supp/SFig1/MC9 Spike IgG Blood.csv]

	1D7	1D7	1D14	1D14	2D7	2D7	2D14	2D14	Negative	Negative
100	0.228625	0.235625	1.049625	1.084625	1.761625	1.833625	1.880625	1.845625	0.075625	0.081625
300	0.132625	0.121625	0.694625	0.554625	1.481625	1.546625	1.690625	1.635625	0.065625	0.074625
900	0.098625	0.069625	0.368625	0.333625	1.006625	0.975625	1.163625	1.213625	0.060625	0.070625
2700	0.078625	0.050625	0.151625	0.135625	0.490625	0.484625	0.683625	0.602625	0.055625	0.059625
8100	0.072625	0.052625	0.085625	0.076625	0.222625	0.215625	0.277625	0.276625	0.054625	0.059625
24300	0.045625	0.050625	0.062625	0.061625	0.103625	0.149625	0.132625	0.128625	0.057625	0.050625
72900	0.188625	0.050625	0.058625	0.051625	0.065625	0.089625	0.074625	0.071625	0.049625	0.050625
218700	0.065625	0.060625	0.066625	0.059625	0.055625	0.060625	0.060625	0.062625	0.061625	0.055625
	0.113075
			0.113075
					0.113075
							0.113075
									0.113075
