# Supplementary material for: BNT162b2 mRNA vaccine elicited antibody response in blood and milk of breastfeeding women
Source: Nat Commun. 2021 Oct 28;12:6222. doi: 10.1038/s41467-021-26507-1 (PMC8553805; doi:10.1038/s41467-021-26507-1)
Supplement: Supplementary file 4 — Source Data [file 41467_2021_26507_MOESM4_ESM.zip › SourceData/Supp/SFig2/MC1 RBD Blood IgG-IgA.csv]

	IgG	IgA
1D7	1	1
1D14	184.714092218614	109.820131623864
2D7	3730.14894734359	255.569046439927
2D14	1935.18041953802	338.383362734705
