# Supplementary material for: BNT162b2 mRNA vaccine elicited antibody response in blood and milk of breastfeeding women
Source: Nat Commun. 2021 Oct 28;12:6222. doi: 10.1038/s41467-021-26507-1 (PMC8553805; doi:10.1038/s41467-021-26507-1)
Supplement: Supplementary file 4 — Source Data [file 41467_2021_26507_MOESM4_ESM.zip › SourceData/Supp/SFig2/MC1 RBD Milk IgG-IgA.csv]

	IgG	IgA
1D7	5.40139326513344	6.30338495150789
1D14	4.11933365069858	17.8365374095262
2D7	17.9820467216601	80.092390966374
2D14	15.0808607851134	25.5000944203823
