# Supplementary material for: BNT162b2 mRNA vaccine elicited antibody response in blood and milk of breastfeeding women
Source: Nat Commun. 2021 Oct 28;12:6222. doi: 10.1038/s41467-021-26507-1 (PMC8553805; doi:10.1038/s41467-021-26507-1)
Supplement: Supplementary file 4 — Source Data [file 41467_2021_26507_MOESM4_ESM.zip › SourceData/Supp/SFig2/MC1 Spike Blood IgG-IgA.csv]

	IgG	IgA
1D7	145.823943542624	63.886
1D14	2107.82104843634	496.106
2D7	6973.0930252686	396.306
2D14	4041.16118996347	1303.65
