# Supplementary material for: BNT162b2 mRNA vaccine elicited antibody response in blood and milk of breastfeeding women
Source: Nat Commun. 2021 Oct 28;12:6222. doi: 10.1038/s41467-021-26507-1 (PMC8553805; doi:10.1038/s41467-021-26507-1)
Supplement: Supplementary file 4 — Source Data [file 41467_2021_26507_MOESM4_ESM.zip › SourceData/Supp/SFig2/MC1 Spike Milk IgG-IgA.csv]

	IgG	IgA		Negative
1D7	9.262	13.1953468591378
1D14	20.576	20.6708397844977
2D7	60.201	65.3660429302415
2D14	45.743	48.4214736357144
