# Supplementary material for: BNT162b2 mRNA vaccine elicited antibody response in blood and milk of breastfeeding women
Source: Nat Commun. 2021 Oct 28;12:6222. doi: 10.1038/s41467-021-26507-1 (PMC8553805; doi:10.1038/s41467-021-26507-1)
Supplement: Supplementary file 4 — Source Data [file 41467_2021_26507_MOESM4_ESM.zip › SourceData/Supp/SFig2/MC10 RBD Blood IgG-IgA.csv]

	Blood			Negative
7	0	0
14	525.058662604659	0
28	3832.08726284547	313.529185829302
35	3725.85118790671	160.36667269528
