# Supplementary material for: BNT162b2 mRNA vaccine elicited antibody response in blood and milk of breastfeeding women
Source: Nat Commun. 2021 Oct 28;12:6222. doi: 10.1038/s41467-021-26507-1 (PMC8553805; doi:10.1038/s41467-021-26507-1)
Supplement: Supplementary file 4 — Source Data [file 41467_2021_26507_MOESM4_ESM.zip › SourceData/Supp/SFig2/MC10 RBD Milk IgG-IgA.csv]

	IgG	IgA		Negative
7	0	2.39910453650022
14	1.71872375611222	5.61105256414144
28	9.88158690387572	9.95055305868048
35	13.9579915676369	8.61944861679916
