# Supplementary material for: BNT162b2 mRNA vaccine elicited antibody response in blood and milk of breastfeeding women
Source: Nat Commun. 2021 Oct 28;12:6222. doi: 10.1038/s41467-021-26507-1 (PMC8553805; doi:10.1038/s41467-021-26507-1)
Supplement: Supplementary file 4 — Source Data [file 41467_2021_26507_MOESM4_ESM.zip › SourceData/Supp/SFig2/MC10 Spike Blood IgG-IgA.csv]

	IgG	IgA		Negative
1D7	103.037571514599	0
1D14	407.636521651979	0
2D7	4078.81102557607	350.99702580964
2D14	3302.99226867723	185.609602426284
