# Supplementary material for: BNT162b2 mRNA vaccine elicited antibody response in blood and milk of breastfeeding women
Source: Nat Commun. 2021 Oct 28;12:6222. doi: 10.1038/s41467-021-26507-1 (PMC8553805; doi:10.1038/s41467-021-26507-1)
Supplement: Supplementary file 4 — Source Data [file 41467_2021_26507_MOESM4_ESM.zip › SourceData/Supp/SFig2/MC10 Spike Milk IgG-IgA.csv]

	IgG	IgA
1D7	0	6.99890078023774
1D14	2.17147873448346	11.232778424069
2D7	13.4337758264868	20.9088415262578
2D14	20.7669119391893	21.6684990240665
