# Supplementary material for: BNT162b2 mRNA vaccine elicited antibody response in blood and milk of breastfeeding women
Source: Nat Commun. 2021 Oct 28;12:6222. doi: 10.1038/s41467-021-26507-1 (PMC8553805; doi:10.1038/s41467-021-26507-1)
Supplement: Supplementary file 4 — Source Data [file 41467_2021_26507_MOESM4_ESM.zip › SourceData/Supp/SFig2/MC11 RBD Blood IgG-IgA.csv]

	IgG	IgA		Negative
7	96.4249882850188	0
14	373.220089768519	0
28	8017.42025085408	452.276168605409
35	16041.9545822701	212.83597477623
