# Supplementary material for: BNT162b2 mRNA vaccine elicited antibody response in blood and milk of breastfeeding women
Source: Nat Commun. 2021 Oct 28;12:6222. doi: 10.1038/s41467-021-26507-1 (PMC8553805; doi:10.1038/s41467-021-26507-1)
Supplement: Supplementary file 4 — Source Data [file 41467_2021_26507_MOESM4_ESM.zip › SourceData/Supp/SFig2/MC11 RBD Milk IgG-IgA.csv]

	IgG	IgA		Negative
7	1.54434207334861	7.02759833398395
14	5.72829171940545	20.8473121053444
28	40.3811220263296	92.8431820336177
35	28.1182146796463	10.8605778642159
