# Supplementary material for: BNT162b2 mRNA vaccine elicited antibody response in blood and milk of breastfeeding women
Source: Nat Commun. 2021 Oct 28;12:6222. doi: 10.1038/s41467-021-26507-1 (PMC8553805; doi:10.1038/s41467-021-26507-1)
Supplement: Supplementary file 4 — Source Data [file 41467_2021_26507_MOESM4_ESM.zip › SourceData/Supp/SFig2/MC11 Spike Blood IgG-IgA.csv]

	IgG	IgA		Negative
1D7	92.1244172726392	0
1D14	494.054238945193	144.470040967838
2D7	23222.2097035582	849.077022478175
2D14	20102.5362893817	257.353369613691
