# Supplementary material for: BNT162b2 mRNA vaccine elicited antibody response in blood and milk of breastfeeding women
Source: Nat Commun. 2021 Oct 28;12:6222. doi: 10.1038/s41467-021-26507-1 (PMC8553805; doi:10.1038/s41467-021-26507-1)
Supplement: Supplementary file 4 — Source Data [file 41467_2021_26507_MOESM4_ESM.zip › SourceData/Supp/SFig2/MC11 Spike Milk IgG-IgA.csv]

	IgG	IgA
1D7	1.47488586935266	14.2576592429887
1D14	5.90064401099688	42.6647135026331
2D7	103.643750628537	80.5259847265021
2D14	66.0990552135829	22.6858780166514
