# Supplementary material for: BNT162b2 mRNA vaccine elicited antibody response in blood and milk of breastfeeding women
Source: Nat Commun. 2021 Oct 28;12:6222. doi: 10.1038/s41467-021-26507-1 (PMC8553805; doi:10.1038/s41467-021-26507-1)
Supplement: Supplementary file 4 — Source Data [file 41467_2021_26507_MOESM4_ESM.zip › SourceData/Supp/SFig2/MC2 RBD Blood IgG-IgA.csv]

	IgG	IgA
0*	96.8829623212373*	140.287695412706*
1D7	260.515142314352	0
1D14	1915.71404479768	94.9734943982059
2D7	4430.64371531283	994.357859761546
2D14	4506.72671315095	89.7990698955025
