# Supplementary material for: BNT162b2 mRNA vaccine elicited antibody response in blood and milk of breastfeeding women
Source: Nat Commun. 2021 Oct 28;12:6222. doi: 10.1038/s41467-021-26507-1 (PMC8553805; doi:10.1038/s41467-021-26507-1)
Supplement: Supplementary file 4 — Source Data [file 41467_2021_26507_MOESM4_ESM.zip › SourceData/Supp/SFig2/MC2 RBD Milk IgG-IgA.csv]

	IgG	IgA
1D7	0	1.37448007471984
1D14	0	2.36657398149101
2D7	27.2220133369333	8.61506491193836
2D14	28.7336363279117	6.6814758548778
