# Supplementary material for: BNT162b2 mRNA vaccine elicited antibody response in blood and milk of breastfeeding women
Source: Nat Commun. 2021 Oct 28;12:6222. doi: 10.1038/s41467-021-26507-1 (PMC8553805; doi:10.1038/s41467-021-26507-1)
Supplement: Supplementary file 4 — Source Data [file 41467_2021_26507_MOESM4_ESM.zip › SourceData/Supp/SFig2/MC2 Spike Blood IgG-IgA.csv]

	IgG	IgA		Negative
1D7	0	125.407684156787
1D14	3651.88326581112	582.849100989681
2D7	14948.6185251429	7445.00746790978
2D14	14572.083322033	452.080032842945
