# Supplementary material for: BNT162b2 mRNA vaccine elicited antibody response in blood and milk of breastfeeding women
Source: Nat Commun. 2021 Oct 28;12:6222. doi: 10.1038/s41467-021-26507-1 (PMC8553805; doi:10.1038/s41467-021-26507-1)
Supplement: Supplementary file 4 — Source Data [file 41467_2021_26507_MOESM4_ESM.zip › SourceData/Supp/SFig2/MC2 Spike Milk IgG-IgA.csv]

	IgG	IgA		Negative
1D7	0.980169931918396	7.52943627607933
1D14	12.7474718952212	40.0600576713553
2D7	102.656561614234	56.1443138668858
2D14	114.268916350712	18.5996012917005
