# Supplementary material for: BNT162b2 mRNA vaccine elicited antibody response in blood and milk of breastfeeding women
Source: Nat Commun. 2021 Oct 28;12:6222. doi: 10.1038/s41467-021-26507-1 (PMC8553805; doi:10.1038/s41467-021-26507-1)
Supplement: Supplementary file 4 — Source Data [file 41467_2021_26507_MOESM4_ESM.zip › SourceData/Supp/SFig2/MC3 RBD Blood IgG-IgA.csv]

	IgG	IgA		Negative
1D7	267.09175923342	168.577003825221
1D14	326.466772691458	140.287695412706
2D7	2791.99126937616	144.602275760167
2D14	2836.60923846876	0
