# Supplementary material for: BNT162b2 mRNA vaccine elicited antibody response in blood and milk of breastfeeding women
Source: Nat Commun. 2021 Oct 28;12:6222. doi: 10.1038/s41467-021-26507-1 (PMC8553805; doi:10.1038/s41467-021-26507-1)
Supplement: Supplementary file 4 — Source Data [file 41467_2021_26507_MOESM4_ESM.zip › SourceData/Supp/SFig2/MC3 RBD Milk IgG-IgA.csv]

	IgG	IgA		Negative
7	1.46347498278395	3.54263258001549
14	2.19306708524626	5.34314324879684
28	12.0301851566664	6.61880064327452
35	19.4827703028966	4.90425692570951
