# Supplementary material for: BNT162b2 mRNA vaccine elicited antibody response in blood and milk of breastfeeding women
Source: Nat Commun. 2021 Oct 28;12:6222. doi: 10.1038/s41467-021-26507-1 (PMC8553805; doi:10.1038/s41467-021-26507-1)
Supplement: Supplementary file 4 — Source Data [file 41467_2021_26507_MOESM4_ESM.zip › SourceData/Supp/SFig2/MC3 Spike Blood IgG-IgA.csv]

	IgG	IgA		Negative
1D7	2109.04115986501	0
1D14	5799.42987765913	430.367186378071
2D7	12820.022404959	651.811847540046
2D14	16130.8885459587	363.733112422984
