# Supplementary material for: BNT162b2 mRNA vaccine elicited antibody response in blood and milk of breastfeeding women
Source: Nat Commun. 2021 Oct 28;12:6222. doi: 10.1038/s41467-021-26507-1 (PMC8553805; doi:10.1038/s41467-021-26507-1)
Supplement: Supplementary file 4 — Source Data [file 41467_2021_26507_MOESM4_ESM.zip › SourceData/Supp/SFig2/MC3 Spike Milk IgG-IgA.csv]

	IgG	IgA
1D7	0	4.76345280869992
1D14	9.96137065824784	12.0161542257624
2D7	53.5980644575598	15.3157314438572
2D14	63.5359395450624	14.2236863638284
