# Supplementary material for: BNT162b2 mRNA vaccine elicited antibody response in blood and milk of breastfeeding women
Source: Nat Commun. 2021 Oct 28;12:6222. doi: 10.1038/s41467-021-26507-1 (PMC8553805; doi:10.1038/s41467-021-26507-1)
Supplement: Supplementary file 4 — Source Data [file 41467_2021_26507_MOESM4_ESM.zip › SourceData/Supp/SFig2/MC4 RBD Blood IgG-IgA.csv]

	IgG	IgA
7	62.3446361503886	0
14	693.202055285046	0
28	11986.2523157972	378.282991012552
35	10474.08283686	171.465911763765
