# Supplementary material for: BNT162b2 mRNA vaccine elicited antibody response in blood and milk of breastfeeding women
Source: Nat Commun. 2021 Oct 28;12:6222. doi: 10.1038/s41467-021-26507-1 (PMC8553805; doi:10.1038/s41467-021-26507-1)
Supplement: Supplementary file 4 — Source Data [file 41467_2021_26507_MOESM4_ESM.zip › SourceData/Supp/SFig2/MC4 RBD Milk IgG-IgA.csv]

	IgG	IgA
7	1.57489354569965	3.76602173508213
14	5.60773798757118	5.65260407148242
28	30.4313151127585	13.4749372264509
35	27.0781380311235	5.54966378876843
