# Supplementary material for: BNT162b2 mRNA vaccine elicited antibody response in blood and milk of breastfeeding women
Source: Nat Commun. 2021 Oct 28;12:6222. doi: 10.1038/s41467-021-26507-1 (PMC8553805; doi:10.1038/s41467-021-26507-1)
Supplement: Supplementary file 4 — Source Data [file 41467_2021_26507_MOESM4_ESM.zip › SourceData/Supp/SFig2/MC4 Spike Blood IgG-IgA.csv]

	IgG	IgA
1D7	45.1012087630231	0
1D14	1876.43064210112	1774.04654273698
2D7	36372.3538198739	5300.06472697071
2D14	17654.5581283886	1667.56101838324
