# Supplementary material for: BNT162b2 mRNA vaccine elicited antibody response in blood and milk of breastfeeding women
Source: Nat Commun. 2021 Oct 28;12:6222. doi: 10.1038/s41467-021-26507-1 (PMC8553805; doi:10.1038/s41467-021-26507-1)
Supplement: Supplementary file 4 — Source Data [file 41467_2021_26507_MOESM4_ESM.zip › SourceData/Supp/SFig2/MC4 Spike Milk IgG-IgA.csv]

	IgG	IgA
1D7	1.92593017643233	10.7009276828471
1D14	10.93003296077	130.346243645237
2D7	64.6478209359651	175.588152979299
2D14	141.930646509212	73.1523513627867
