# Supplementary material for: BNT162b2 mRNA vaccine elicited antibody response in blood and milk of breastfeeding women
Source: Nat Commun. 2021 Oct 28;12:6222. doi: 10.1038/s41467-021-26507-1 (PMC8553805; doi:10.1038/s41467-021-26507-1)
Supplement: Supplementary file 4 — Source Data [file 41467_2021_26507_MOESM4_ESM.zip › SourceData/Supp/SFig2/MC6 RBD Blood IgG-IgA.csv]

	IgG	IgA
7	87.7636654039395	0
14	1204.02743249387	391.445714003344
28	5063.4860117158	1166.89634725257
35	2722.22344611904	423.814882209567
