# Supplementary material for: BNT162b2 mRNA vaccine elicited antibody response in blood and milk of breastfeeding women
Source: Nat Commun. 2021 Oct 28;12:6222. doi: 10.1038/s41467-021-26507-1 (PMC8553805; doi:10.1038/s41467-021-26507-1)
Supplement: Supplementary file 4 — Source Data [file 41467_2021_26507_MOESM4_ESM.zip › SourceData/Supp/SFig2/MC6 RBD Milk IgG-IgA.csv]

	BM
7	1.3894548483667	2.32226027296897
14	5.7268979464043	6.89744262054857
28	17.6245149131992	49.1603583703298
35	17.717882934358	16.389468714412
