# Supplementary material for: BNT162b2 mRNA vaccine elicited antibody response in blood and milk of breastfeeding women
Source: Nat Commun. 2021 Oct 28;12:6222. doi: 10.1038/s41467-021-26507-1 (PMC8553805; doi:10.1038/s41467-021-26507-1)
Supplement: Supplementary file 4 — Source Data [file 41467_2021_26507_MOESM4_ESM.zip › SourceData/Supp/SFig2/MC6 Spike Blood IgG-IgA.csv]

	IgG	IgA		Negative
1D7	0	0
1D14	2143.85244364569	957.689657734331
2D7	8343.00367729044	1671.17356079576
2D14	6155.70439384562	1695.87950747544
