# Supplementary material for: BNT162b2 mRNA vaccine elicited antibody response in blood and milk of breastfeeding women
Source: Nat Commun. 2021 Oct 28;12:6222. doi: 10.1038/s41467-021-26507-1 (PMC8553805; doi:10.1038/s41467-021-26507-1)
Supplement: Supplementary file 4 — Source Data [file 41467_2021_26507_MOESM4_ESM.zip › SourceData/Supp/SFig2/MC6 Spike Milk IgG-IgA.csv]

	IgG	IgA		Negative
1D7	0	5.60058764462236
1D14	7.75796599856008	76.6253439988337
2D7	45.9715547761399	366.409144468024
2D14	82.7216703914536	80.8150525078421
