# Supplementary material for: BNT162b2 mRNA vaccine elicited antibody response in blood and milk of breastfeeding women
Source: Nat Commun. 2021 Oct 28;12:6222. doi: 10.1038/s41467-021-26507-1 (PMC8553805; doi:10.1038/s41467-021-26507-1)
Supplement: Supplementary file 4 — Source Data [file 41467_2021_26507_MOESM4_ESM.zip › SourceData/Supp/SFig2/MC7 RBD Blood IgG-IgA.csv]

	IgG	IgA
7	0	0
14	264.045218927214	0
28	2211.95378698377	262.50804128842
35	1459.53961488495	109.03474755326
