# Supplementary material for: BNT162b2 mRNA vaccine elicited antibody response in blood and milk of breastfeeding women
Source: Nat Commun. 2021 Oct 28;12:6222. doi: 10.1038/s41467-021-26507-1 (PMC8553805; doi:10.1038/s41467-021-26507-1)
Supplement: Supplementary file 4 — Source Data [file 41467_2021_26507_MOESM4_ESM.zip › SourceData/Supp/SFig2/MC7 RBD Milk IgG-IgA.csv]

	IgG	IgA
7	0	2.63378223043677
14	1.18539486610262	2.8763805260925
28	6.83393227192324	9.10546087851439
35	5.88088077950897	7.5278022570762
