# Supplementary material for: BNT162b2 mRNA vaccine elicited antibody response in blood and milk of breastfeeding women
Source: Nat Commun. 2021 Oct 28;12:6222. doi: 10.1038/s41467-021-26507-1 (PMC8553805; doi:10.1038/s41467-021-26507-1)
Supplement: Supplementary file 4 — Source Data [file 41467_2021_26507_MOESM4_ESM.zip › SourceData/Supp/SFig2/MC7 Spike Blood IgG-IgA.csv]

	IgG	IgA
1D7	53.4303157375079	0
1D14	1502.08096026592	0
2D7	18308.2861267466	515.58261295517
2D14	10868.3411783462	353.84158933802
