# Supplementary material for: BNT162b2 mRNA vaccine elicited antibody response in blood and milk of breastfeeding women
Source: Nat Commun. 2021 Oct 28;12:6222. doi: 10.1038/s41467-021-26507-1 (PMC8553805; doi:10.1038/s41467-021-26507-1)
Supplement: Supplementary file 4 — Source Data [file 41467_2021_26507_MOESM4_ESM.zip › SourceData/Supp/SFig2/MC7 Spike Milk IgG-IgA.csv]

	IgG	IgA
1D7	0	14.9558824005626
1D14	8.01651355060637	24.3361776456176
2D7	33.4396180659895	37.0087349595017
2D14	22.2025068504919	22.3125669515223
