# Supplementary material for: BNT162b2 mRNA vaccine elicited antibody response in blood and milk of breastfeeding women
Source: Nat Commun. 2021 Oct 28;12:6222. doi: 10.1038/s41467-021-26507-1 (PMC8553805; doi:10.1038/s41467-021-26507-1)
Supplement: Supplementary file 4 — Source Data [file 41467_2021_26507_MOESM4_ESM.zip › SourceData/Supp/SFig2/MC8 RBD Blood IgG-IgA.csv]

	IgG	IgA
7	144.968021642633	0
14	237.866510968922	0
28	1008.27336155536	434.671655035758
35	1140.48342259791	392.241616390986
