# Supplementary material for: BNT162b2 mRNA vaccine elicited antibody response in blood and milk of breastfeeding women
Source: Nat Commun. 2021 Oct 28;12:6222. doi: 10.1038/s41467-021-26507-1 (PMC8553805; doi:10.1038/s41467-021-26507-1)
Supplement: Supplementary file 4 — Source Data [file 41467_2021_26507_MOESM4_ESM.zip › SourceData/Supp/SFig2/MC8 RBD Milk IgG-IgA.csv]

	IgG	IgA
7	1.62853250493869	0.972653805894109
14	1.84357673823888	1.24390074440137
28	4.36902345299405	12.6985064923285
35	5.1425444652858	4.73335200788172
