# Supplementary material for: BNT162b2 mRNA vaccine elicited antibody response in blood and milk of breastfeeding women
Source: Nat Commun. 2021 Oct 28;12:6222. doi: 10.1038/s41467-021-26507-1 (PMC8553805; doi:10.1038/s41467-021-26507-1)
Supplement: Supplementary file 4 — Source Data [file 41467_2021_26507_MOESM4_ESM.zip › SourceData/Supp/SFig2/MC8 Spike Blood IgG-IgA.csv]

	IgG	IgA		Negative
1D7	96.371556824203	0
1D14	1224.50679587606	458.356399268962
2D7	7185.97496368362	701.925430909318
2D14	12191.8102245124	618.002413605646
