# Supplementary material for: BNT162b2 mRNA vaccine elicited antibody response in blood and milk of breastfeeding women
Source: Nat Commun. 2021 Oct 28;12:6222. doi: 10.1038/s41467-021-26507-1 (PMC8553805; doi:10.1038/s41467-021-26507-1)
Supplement: Supplementary file 4 — Source Data [file 41467_2021_26507_MOESM4_ESM.zip › SourceData/Supp/SFig2/MC8 Spike Milk IgG-IgA.csv]

	IgG	IgA
1D7	0	6.03596224925169
1D14	3.59631010344227	35.8515462208702
2D7	14.4115254308105	79.8536577906243
2D14	19.9449028888681	26.4309465664456
