# Supplementary material for: BNT162b2 mRNA vaccine elicited antibody response in blood and milk of breastfeeding women
Source: Nat Commun. 2021 Oct 28;12:6222. doi: 10.1038/s41467-021-26507-1 (PMC8553805; doi:10.1038/s41467-021-26507-1)
Supplement: Supplementary file 4 — Source Data [file 41467_2021_26507_MOESM4_ESM.zip › SourceData/Supp/SFig2/MC9 RBD Milk IgG-IgA.csv]

	IgG	IgA
7	0	0
14	2.67067740197735	3.69804553803706
28	25.9663660382931	15.3055511192152
35	30.0399210769582	9.89312875800049
