# Supplementary material for: BNT162b2 mRNA vaccine elicited antibody response in blood and milk of breastfeeding women
Source: Nat Commun. 2021 Oct 28;12:6222. doi: 10.1038/s41467-021-26507-1 (PMC8553805; doi:10.1038/s41467-021-26507-1)
Supplement: Supplementary file 4 — Source Data [file 41467_2021_26507_MOESM4_ESM.zip › SourceData/Supp/SFig2/MC9 Spike Blood IgG-IgA.csv]

	IgG	IgA		Negative
1D7	368.261751867184	39.9573529265464
1D14	5167.64820217677	531.712445112953
2D7	24355.730928821	2752.8646522553
2D14	29804.8851681862	1702.18736885738
