# Supplementary material for: BNT162b2 mRNA vaccine elicited antibody response in blood and milk of breastfeeding women
Source: Nat Commun. 2021 Oct 28;12:6222. doi: 10.1038/s41467-021-26507-1 (PMC8553805; doi:10.1038/s41467-021-26507-1)
Supplement: Supplementary file 4 — Source Data [file 41467_2021_26507_MOESM4_ESM.zip › SourceData/Supp/SFig2/MC9 Spike Milk IgG-IgA.csv]

	IgG	IgA		Negative
1D7	1.92668906658508	5.55597181317104
1D14	13.4906917522821	13.4391180019826
2D7	75.4743123922786	30.9270965886224
2D14	83.3689330319719	20.661686918921
