# Supplementary material for: BNT162b2 mRNA vaccine elicited antibody response in blood and milk of breastfeeding women
Source: Nat Commun. 2021 Oct 28;12:6222. doi: 10.1038/s41467-021-26507-1 (PMC8553805; doi:10.1038/s41467-021-26507-1)
Supplement: Supplementary file 4 — Source Data [file 41467_2021_26507_MOESM4_ESM.zip › SourceData/Supp/SFig3/SFig3a-blood IgG.csv]

	1D7	1D14	2D7	2D14	Control
MC1	1	184.714092218614	3730.14894734359	1935.18041953802	58.51709439
MC2	260.515142314352	1915.71404479768	4430.64371531283	4506.72671315095	1
MC3	267.09175923342	326.466772691458	2791.99126937616	2836.60923846876	1
MC4	62.3446361503886	693.202055285046	11986.2523157972	10474.08283686	1
MC6	87.7636654039395	1204.02743249387	5063.4860117158	2722.22344611904	30.19930478
MC7	1	264.045218927214	2211.95378698377	1459.53961488495	1
MC8	144.968021642633	237.866510968922	1008.27336155536	1140.48342259791	1
MC9	1	1122.95138994518	15763.0240242871	19485.3756395554	1
MC10	1	525.058662604659	3832.08726284547	3725.85118790671	1
MC11	96.4249882850188	373.220089768519	8017.42025085408	16041.9545822701	1
