# Supplementary material for: BNT162b2 mRNA vaccine elicited antibody response in blood and milk of breastfeeding women
Source: Nat Commun. 2021 Oct 28;12:6222. doi: 10.1038/s41467-021-26507-1 (PMC8553805; doi:10.1038/s41467-021-26507-1)
Supplement: Supplementary file 4 — Source Data [file 41467_2021_26507_MOESM4_ESM.zip › SourceData/Supp/SFig3/SFig3a-Milk IgA.csv]

	1D7	1D14	2D7	2D14	Control	TT
MC1	6.30338495150789	17.8365374095262	80.092390966374	25.5000944203823	2.093	52.9470406093347
MC2	1.37448007471984	2.36657398149101	8.61506491193836	6.6814758548778	5.929	6.45158717511301
MC3	3.54263258001549	5.34314324879684	6.61880064327452	4.90425692570951	6.711	3.91626568263598
MC4	3.76602173508213	5.65260407148242	13.4749372264509	5.54966378876843	1	63.6926780343955
MC6	2.32226027296897	6.89744262054857	49.1603583703298	16.389468714412	5.951	13.0026797562505
MC7	2.63378223043677	2.8763805260925	9.10546087851439	7.5278022570762	1	7.60280410871536
MC8	1	1.24390074440137	12.6985064923285	4.73335200788172	1	3.85341462848216
MC9	1	3.69804553803706	15.3055511192152	9.89312875800049	2.039	2.94839157099795
MC10	2.39910453650022	5.61105256414144	9.95055305868048	8.61944861679916	1.979	19.8455468324791
MC11	7.02759833398395	20.8473121053444	92.8431820336177	10.8605778642159	3.101	11.2714852466451
M006
M007
M011
M012
M015
M016
M017
M020
M021
