# Supplementary material for: BNT162b2 mRNA vaccine elicited antibody response in blood and milk of breastfeeding women
Source: Nat Commun. 2021 Oct 28;12:6222. doi: 10.1038/s41467-021-26507-1 (PMC8553805; doi:10.1038/s41467-021-26507-1)
Supplement: Supplementary file 4 — Source Data [file 41467_2021_26507_MOESM4_ESM.zip › SourceData/Supp/SFig3/SFig3b-blood IgA.csv]

		1D7	1D14	2D7	2D14
MC1		1	109.820131623864	255.569046439927	338.383362734705
MC2		1	94.9734943982059	994.357859761546	89.7990698955025
MC3		37.9338895404117	78.0627376472694	266.072211680708	83.8866167358926
MC4		1	1	378.282991012552	171.465911763765
MC6		1	391.445714003344	1166.89634725257	423.814882209567
MC7		1	1	262.50804128842	109.03474755326
MC8		1	1	434.671655035758	392.241616390986
MC9		1	1	913.603052125254	730.96584086681
MC10		1	1	313.529185829302	160.36667269528
MC11		1	1	452.276168605409	212.83597477623
