# Supplementary material for: BNT162b2 mRNA vaccine elicited antibody response in blood and milk of breastfeeding women
Source: Nat Commun. 2021 Oct 28;12:6222. doi: 10.1038/s41467-021-26507-1 (PMC8553805; doi:10.1038/s41467-021-26507-1)
Supplement: Supplementary file 4 — Source Data [file 41467_2021_26507_MOESM4_ESM.zip › SourceData/Supp/SFig3/SFig3b-Milk IgA.csv]

		1D7	1D14	2D7	2D14
MC1		6.30338495150789	17.8365374095262	80.092390966374	25.5000944203823
MC2		1.37448007471984	2.36657398149101	8.61506491193836	6.6814758548778
MC3		3.54263258001549	5.34314324879684	6.61880064327452	4.90425692570951
MC4		3.76602173508213	5.65260407148242	13.4749372264509	5.54966378876843
MC6		2.32226027296897	6.89744262054857	49.1603583703298	16.389468714412
MC7		2.63378223043677	2.8763805260925	9.10546087851439	7.5278022570762
MC8		1	1.24390074440137	12.6985064923285	4.73335200788172
MC9		1	3.69804553803706	15.3055511192152	9.89312875800049
MC10		2.39910453650022	5.61105256414144	9.95055305868048	8.61944861679916
MC11		7.02759833398395	20.8473121053444	92.8431820336177	10.8605778642159
