# Supplementary material for: BNT162b2 mRNA vaccine elicited antibody response in blood and milk of breastfeeding women
Source: Nat Commun. 2021 Oct 28;12:6222. doi: 10.1038/s41467-021-26507-1 (PMC8553805; doi:10.1038/s41467-021-26507-1)
Supplement: Supplementary file 4 — Source Data [file 41467_2021_26507_MOESM4_ESM.zip › SourceData/Supp/SFig3/SFig3b-Milk IgG.csv]

		1D7	1D14	2D7	2D14
MC1		5.40139326513344	4.11933365069858	17.9820467216601	15.0808607851134
MC2		1	1	27.2220133369333	28.7336363279117
MC3		1.46347498278395	2.19306708524626	12.0301851566664	19.4827703028966
MC4		1.57489354569965	5.60773798757118	30.4313151127585	27.0781380311235
MC6		1.3894548483667	5.7268979464043	17.6245149131992	17.717882934358
MC7		1	1.18539486610262	6.83393227192324	5.88088077950897
MC8		1.62853250493869	1.84357673823888	4.36902345299405	5.1425444652858
MC9		1	2.67067740197735	25.9663660382931	30.0399210769582
MC10		1	1.71872375611222	9.88158690387572	13.9579915676369
MC11		1.54434207334861	5.72829171940545	40.3811220263296	28.1182146796463
