# Supplementary material for: BNT162b2 mRNA vaccine elicited antibody response in blood and milk of breastfeeding women
Source: Nat Commun. 2021 Oct 28;12:6222. doi: 10.1038/s41467-021-26507-1 (PMC8553805; doi:10.1038/s41467-021-26507-1)
Supplement: Supplementary file 4 — Source Data [file 41467_2021_26507_MOESM4_ESM.zip › SourceData/Supp/SFig4/SFig4a.csv]

	1D7	1D7	1D14	1D14	2D7	2D7	2D14	2D14
	Serum	Breastmilk	Serum	Breastmilk	Serum	Breastmilk	Serum	Breastmilk	Serum	Breastmilk	Serum	Breastmilk	Serum	Breastmilk
MC1	4.131221	0.049464	3.487339	0.032078	17.66574	0.086663	1.802476	0.102502
MC2	48.34746	0.060935	12.96812	0.063764	0.701314	0.489672	47.63081	0.530625
MC3	21.25877	0.063641	3.688142	0.092831	9.24799	0.227118	29.84147	0.495403
MC4	19.67799	1.138612	19.44762	0.107888	22.84716	0.64799	45.17195	1.229378
Mc6	12.68649	0.033049	2.824247	0.038491	1.875941	0.122636	7.450122	0.370187
MC7	9.005131	0.055483	19.37476	0.060884	26.16534	0.18511	28.79147	0.23328
MC8	1.106641	0.042706	3.220662	0.035518	5.259988	0.066714	5.994882	0.143787
MC9	9.403864	0.070656	18.21049	0.083294	18.51739	0.747382	5.954361	0.736797
MC10	6.194577	0.047835	7.103833	0.04547	6.793434	0.220787	16.1973	0.344732
MC11	1.500244	0.028005	4.116829	0.031342	6.994251	0.258623	10.63908	0.881184
