# Supplementary material for: BNT162b2 mRNA vaccine elicited antibody response in blood and milk of breastfeeding women
Source: Nat Commun. 2021 Oct 28;12:6222. doi: 10.1038/s41467-021-26507-1 (PMC8553805; doi:10.1038/s41467-021-26507-1)
Supplement: Supplementary file 4 — Source Data [file 41467_2021_26507_MOESM4_ESM.zip › SourceData/Supp/SFig4/SFig4b.csv]

	1D7	1D14	2D7	2D14
MC1	4.131221	3.487339	17.66574	1.802476
MC2	48.34746	12.96812	0.701314	47.63081
MC3	21.25877	3.688142	9.24799	29.84147
MC4	19.67799	19.44762	22.84716	45.17195
Mc6	12.68649	2.824247	1.875941	7.450122
MC7	9.005131	19.37476	26.16534	28.79147
MC8	1.106641	3.220662	5.259988	5.994882
MC9	9.403864	18.21049	18.51739	5.954361
MC10	6.194577	7.103833	6.793434	16.1973
MC11	1.500244	4.116829	6.994251	10.63908
