# Supplementary material for: BNT162b2 mRNA vaccine elicited antibody response in blood and milk of breastfeeding women
Source: Nat Commun. 2021 Oct 28;12:6222. doi: 10.1038/s41467-021-26507-1 (PMC8553805; doi:10.1038/s41467-021-26507-1)
Supplement: Supplementary file 4 — Source Data [file 41467_2021_26507_MOESM4_ESM.zip › SourceData/Supp/SFig4/SFig4c.csv]

	1D7	1D14	2D7	2D14
MC1	0.049464	0.032078	0.086663	0.102502
MC2	0.060935	0.063764	0.489672	0.530625
MC3	0.063641	0.092831	0.227118	0.495403
MC4	1.138612	0.107888	0.64799	1.229378
Mc6	0.033049	0.038491	0.122636	0.370187
MC7	0.055483	0.060884	0.18511	0.23328
MC8	0.042706	0.035518	0.066714	0.143787
MC9	0.070656	0.083294	0.747382	0.736797
MC10	0.047835	0.04547	0.220787	0.344732
MC11	0.028005	0.031342	0.258623	0.881184
