# Supplementary material for: BNT162b2 mRNA vaccine elicited antibody response in blood and milk of breastfeeding women
Source: Nat Commun. 2021 Oct 28;12:6222. doi: 10.1038/s41467-021-26507-1 (PMC8553805; doi:10.1038/s41467-021-26507-1)
Supplement: Supplementary file 4 — Source Data [file 41467_2021_26507_MOESM4_ESM.zip › SourceData/Supp/SFig5/All MC RBD IgA Blood.csv]

		1D7/1D7	1D14/1D7	2D7/1D7	2D14/1D7
MC1		1	109.8201	255.569	338.3834
MC2		1	94.97349	994.3579	89.79907
MC3		1	2.057863	7.014103	2.21139
MC4		1	1	378.283	171.4659
MC6		1	391.4457	1166.896	423.8149
MC7		1	1	262.508	109.0347
MC8		1	1	434.6717	392.2416
MC9		1	1	913.6031	730.9658
MC10		1	1	313.5292	160.3667
MC11		1	1	452.2762	212.836
