# Supplementary material for: BNT162b2 mRNA vaccine elicited antibody response in blood and milk of breastfeeding women
Source: Nat Commun. 2021 Oct 28;12:6222. doi: 10.1038/s41467-021-26507-1 (PMC8553805; doi:10.1038/s41467-021-26507-1)
Supplement: Supplementary file 4 — Source Data [file 41467_2021_26507_MOESM4_ESM.zip › SourceData/Supp/SFig5/All MC RBD IgA Milk.csv]

		1D7/1D7	1D14/1D7	2D7/1D7	2D14/1D7
MC1		1	2.829676	12.70625	4.04546
MC2		1	1.721796	6.267872	4.861093
MC3		1	1.508241	1.868328	1.384354
MC4		1	1.500948	3.57803	1.473614
MC6		1	2.970142	21.16919	7.05755
MC7		1	1.09211	3.457181	2.858172
MC8		1	1.243901	12.69851	4.733352
MC9		1	3.698046	15.30555	9.893129
MC10		1	2.338811	4.147611	3.592777
MC11		1	2.966492	13.21122	1.545418
