# Supplementary material for: BNT162b2 mRNA vaccine elicited antibody response in blood and milk of breastfeeding women
Source: Nat Commun. 2021 Oct 28;12:6222. doi: 10.1038/s41467-021-26507-1 (PMC8553805; doi:10.1038/s41467-021-26507-1)
Supplement: Supplementary file 4 — Source Data [file 41467_2021_26507_MOESM4_ESM.zip › SourceData/Supp/SFig5/All MC RBD IgG Blood.csv]

		1D7/1D7	1D14/1D7	2D7/1D7	2D14/1D7
MC1		1	184.7141	3730.149	1935.18
MC2		1	7.353561	17.00724	17.29929
MC3		1	1.222302	10.4533	10.62035
MC4		1	11.11887	192.258	168.003
MC6		1	13.71897	57.69456	31.01766
MC7		1	264.0452	2211.954	1459.54
MC8		1	1.640821	6.955143	7.867138
MC9		1	1122.951	15763.02	19485.38
MC10		1	525.0587	3832.087	3725.851
MC11		1	3.870574	83.14671	166.3672
