# Supplementary material for: BNT162b2 mRNA vaccine elicited antibody response in blood and milk of breastfeeding women
Source: Nat Commun. 2021 Oct 28;12:6222. doi: 10.1038/s41467-021-26507-1 (PMC8553805; doi:10.1038/s41467-021-26507-1)
Supplement: Supplementary file 4 — Source Data [file 41467_2021_26507_MOESM4_ESM.zip › SourceData/Supp/SFig5/All MC RBD IgG Milk.csv]

		1D7/1D7	1D14/1D7	2D7/1D7	2D14/1D7
MC1		1	0.762643	3.32915	2.792032
MC2		1	1	27.22201	28.73364
MC3		1	1.498534	8.220288	13.31268
MC4		1	3.560709	19.32278	17.19363
MC6		1	4.121687	12.68448	12.75168
MC7		1	1.185395	6.833932	5.880881
MC8		1	1.132048	2.682798	3.157778
MC9		1	2.670677	25.96637	30.03992
MC10		1	1.718724	9.881587	13.95799
MC11		1	3.709212	26.14778	18.20725
