# Supplementary material for: BNT162b2 mRNA vaccine elicited antibody response in blood and milk of breastfeeding women
Source: Nat Commun. 2021 Oct 28;12:6222. doi: 10.1038/s41467-021-26507-1 (PMC8553805; doi:10.1038/s41467-021-26507-1)
Supplement: Supplementary file 4 — Source Data [file 41467_2021_26507_MOESM4_ESM.zip › SourceData/Supp/SFig6/All MC RBD IgA Blood.csv]

		1D7/1D7	1D14/1D7	2D7/1D14	2D14/2D7
MC1		1	109.8201	2.32716	1.324039
MC2		1	94.97349	10.46985	0.090309
MC3		1	2.057863	3.408441	0.315278
MC4		1	1	378.283	0.453274
MC6		1	391.4457	2.980992	0.363198
MC7		1	1	262.508	0.415358
MC8		1	1	434.6717	0.902386
MC9		1	1	913.6031	0.800091
MC10		1	1	313.5292	0.511489
MC11		1	1	452.2762	0.470589
