# Supplementary material for: BNT162b2 mRNA vaccine elicited antibody response in blood and milk of breastfeeding women
Source: Nat Commun. 2021 Oct 28;12:6222. doi: 10.1038/s41467-021-26507-1 (PMC8553805; doi:10.1038/s41467-021-26507-1)
Supplement: Supplementary file 4 — Source Data [file 41467_2021_26507_MOESM4_ESM.zip › SourceData/Supp/SFig6/All MC RBD IgA Milk.csv]

		1D7/1D7	1D14/1D7	2D7/1D14	2D14/2D7
MC1		1	2.829676	4.490355	0.318383
MC2		1	1.721796	3.640311	0.775557
MC3		1	1.508241	1.238747	0.740959
MC4		1	1.500948	2.383846	0.411851
MC6		1	2.970142	7.127331	0.333388
MC7		1	1.09211	3.165597	0.826735
MC8		1	1.243901	10.20862	0.372749
MC9		1	3.698046	4.138822	0.646375
MC10		1	2.338811	1.773384	0.866228
MC11		1	2.966492	4.453485	0.116978
