# Supplementary material for: BNT162b2 mRNA vaccine elicited antibody response in blood and milk of breastfeeding women
Source: Nat Commun. 2021 Oct 28;12:6222. doi: 10.1038/s41467-021-26507-1 (PMC8553805; doi:10.1038/s41467-021-26507-1)
Supplement: Supplementary file 4 — Source Data [file 41467_2021_26507_MOESM4_ESM.zip › SourceData/Supp/SFig6/All MC RBD IgG Blood.csv]

		1D7/1D7	1D14/1D7	2D7/1D14	2D14/2D7
MC1		1	184.7141	20.19418	0.518794
MC2		1	7.353561	2.31279	1.017172
MC3		1	1.222302	8.552145	1.015981
MC4		1	11.11887	17.29114	0.873841
MC6		1	13.71897	4.205457	0.537618
MC7		1	264.0452	8.377178	0.659842
MC8		1	1.640821	4.23882	1.131125
MC9		1	1122.951	14.03714	1.236145
MC10		1	525.0587	7.298398	0.972277
MC11		1	3.870574	21.48175	2.000887
