# Supplementary material for: BNT162b2 mRNA vaccine elicited antibody response in blood and milk of breastfeeding women
Source: Nat Commun. 2021 Oct 28;12:6222. doi: 10.1038/s41467-021-26507-1 (PMC8553805; doi:10.1038/s41467-021-26507-1)
Supplement: Supplementary file 4 — Source Data [file 41467_2021_26507_MOESM4_ESM.zip › SourceData/Supp/SFig6/All MC RBD IgG Milk.csv]

		1D7/1D7	1D14/1D7	2D7/1D14	2D14/2D7
MC1		1	0.762643	4.36528	0.838662
MC2		1	1	27.22201	1.055529
MC3		1	1.498534	5.485553	1.61949
MC4		1	3.560709	5.426665	0.889812
MC6		1	4.121687	3.077498	1.005298
MC7		1	1.185395	5.76511	0.860541
MC8		1	1.132048	2.369863	1.177047
MC9		1	2.670677	9.722764	1.156878
MC10		1	1.718724	5.749375	1.412525
MC11		1	3.709212	7.049418	0.696321
