# Supplementary material for: BNT162b2 mRNA vaccine elicited antibody response in blood and milk of breastfeeding women
Source: Nat Commun. 2021 Oct 28;12:6222. doi: 10.1038/s41467-021-26507-1 (PMC8553805; doi:10.1038/s41467-021-26507-1)
Supplement: Supplementary file 4 — Source Data [file 41467_2021_26507_MOESM4_ESM.zip › SourceData/Supp/SFig6/All MC Spike IgA Blood.csv]

		1D7/1D7	1D14/1D7	2D7/1D14	2D14/2D7
MC1		1	7.342861	0.844811	3.289504
MC2		1	4.647635	12.77347	0.060723
MC3		1	430.3672	1.514548	0.558034
MC4		1	1774.047	2.987556	0.31463
MC6		1	957.6897	1.745005	1.014784
MC7		1	1	515.5826	0.686295
MC8		1	458.3564	1.531397	0.880439
MC9		1	13.307	5.177356	0.618333
MC10		1	1	350.997	0.528807
MC11		1	144.47	5.877184	0.303098
