# Supplementary material for: BNT162b2 mRNA vaccine elicited antibody response in blood and milk of breastfeeding women
Source: Nat Commun. 2021 Oct 28;12:6222. doi: 10.1038/s41467-021-26507-1 (PMC8553805; doi:10.1038/s41467-021-26507-1)
Supplement: Supplementary file 4 — Source Data [file 41467_2021_26507_MOESM4_ESM.zip › SourceData/Supp/SFig6/All MC Spike IgA Milk.csv]

		1D7/1D7	1D14/1D7	2D7/1D14	2D14/2D7
MC1		1	1.566525	3.162235	0.740774
MC2		1	5.320459	1.401504	0.331282
MC3		1	2.522572	1.274595	0.928698
MC4		1	12.18073	1.347092	0.416612
MC6		1	13.68166	4.781827	0.22056
MC7		1	1.627198	1.520729	0.6029
MC8		1	5.939657	2.227342	0.330992
MC9		1	2.41886	2.301274	0.668077
MC10		1	1.604935	1.861413	1.036332
MC11		1	2.992407	1.887414	0.281721
