# Supplementary material for: BNT162b2 mRNA vaccine elicited antibody response in blood and milk of breastfeeding women
Source: Nat Commun. 2021 Oct 28;12:6222. doi: 10.1038/s41467-021-26507-1 (PMC8553805; doi:10.1038/s41467-021-26507-1)
Supplement: Supplementary file 4 — Source Data [file 41467_2021_26507_MOESM4_ESM.zip › SourceData/Supp/SFig6/All MC Spike IgG Blood.csv]

		1D7/1D7	1D14/1D7	2D7/1D14	2D14/2D7
MC1		1	14.45456	3.3082	0.579536
MC2		1	3651.883	4.0934	0.974811
MC3		1	2.749795	2.210566	1.258257
MC4		1	41.60509	19.3838	0.485384
MC6		1	2143.852	3.891594	0.737828
MC7		1	28.1129	12.18861	0.59363
MC8		1	12.7061	5.868465	1.696612
MC9		1	14.03254	4.713117	1.223732
MC10		1	3.956193	10.006	0.809793
MC11		1	5.362902	47.00336	0.86566
