# Supplementary material for: BNT162b2 mRNA vaccine elicited antibody response in blood and milk of breastfeeding women
Source: Nat Commun. 2021 Oct 28;12:6222. doi: 10.1038/s41467-021-26507-1 (PMC8553805; doi:10.1038/s41467-021-26507-1)
Supplement: Supplementary file 4 — Source Data [file 41467_2021_26507_MOESM4_ESM.zip › SourceData/Supp/SFig6/All MC Spike IgG Milk.csv]

		1D7/1D7	1D14/1D7	2D7/1D14	2D14/2D7
MC1		1	2.22155	2.925787	0.759838
MC2		1	13.00537	8.053092	1.113118
MC3		1	9.961371	5.380591	1.185415
MC4		1	5.67518	5.914714	2.195449
MC6		1	7.757966	5.925723	1.79941
MC7		1	8.016514	4.171342	0.663958
MC8		1	3.59631	4.007309	1.383955
MC9		1	7.002008	5.594547	1.1046
MC10		1	2.171479	6.186464	1.545873
MC11		1	4.000746	17.56482	0.637752
