# Supplementary material for: BNT162b2 mRNA vaccine elicited antibody response in blood and milk of breastfeeding women
Source: Nat Commun. 2021 Oct 28;12:6222. doi: 10.1038/s41467-021-26507-1 (PMC8553805; doi:10.1038/s41467-021-26507-1)
Supplement: Supplementary file 4 — Source Data [file 41467_2021_26507_MOESM4_ESM.zip › SourceData/Supp/SFig7/SFig7.csv]

w/o breastmilk	50% filtered breastmilk	25% filtered breastmilk	12.5% filtered breastmilk	6.25% filtered breastmilk	3.125% filtered breastmilk	not filtered breastmilk	30%DMSO
1.5004	1.3101	1.3525	1.384	1.3967	1.3968	0.2692	0.0412
1.4928	1.3141	1.4071	1.4316	1.4131	1.4198	0.2403	0.0298
1.1255	1.1828	1.4438	1.3671	1.3323	1.2737	0.314	0.0226
